# Supplementary material for: ANO7 African-ancestral genomic diversity and advanced prostate cancer
Source: Prostate Cancer Prostatic Dis. 2023 Sep 25;27(3):558–65. doi: 10.1038/s41391-023-00722-x (PMC11319200; doi:10.1038/s41391-023-00722-x)
Supplement: Supplementary file 2 — Supplementary Table S5 [file 41391_2023_722_MOESM2_ESM.xlsx]

## Sheet: African WGS
TableS5. Haploview results of African WGS data
L1	L2	D'	LOD	r^2	CIlow	CIhi	Dist	T-int
241186538	241186558	1	2.8	0.203	0.41	1	20	9.9
241186538	241186560	1	1.03	0.047	0.16	0.99	22	-
241186538	241186590	1	0.09	0.001	0.04	0.97	52	-
241186538	241186604	1	5.96	1	0.59	1	66	-
241186538	241186610	1	0.02	0	0.04	0.97	72	-
241186538	241186614	1	0.02	0	0.04	0.97	76	-
241186538	241186621	1	0.01	0	0.04	0.96	83	-
241186538	241186694	1	0.29	0.004	0.06	0.98	156	-
241186538	241186931	1	0.01	0	0.04	0.97	393	-
241186538	241187170	1	0.01	0	0.04	0.97	632	-
241186538	241187277	1	0.04	0	0.04	0.97	739	-
241186538	241187399	0.352	0.09	0.005	0.03	0.85	861	-
241186538	241187458	1	0.04	0	0.04	0.97	920	-
241186538	241187581	1	0.02	0	0.04	0.97	1043	-
241186538	241187616	1	0.42	0.005	0.07	0.98	1078	-
241186538	241187676	1	0.01	0	0.04	0.96	1138	-
241186538	241187678	1	0.01	0	0.04	0.96	1140	-
241186538	241187870	0.38	0.11	0.007	0.03	0.85	1332	-
241186538	241187885	1	0.02	0	0.04	0.97	1347	-
241186538	241187919	1	0.09	0.001	0.04	0.97	1381	-
241186538	241187975	1	0.1	0.001	0.04	0.97	1437	-
241186538	241188361	1	0.01	0	0.04	0.96	1823	-
241186538	241188371	1	1.64	0.33	0.21	0.99	1833	-
241186538	241188486	1	0.04	0	0.04	0.97	1948	-
241186538	241188487	1	0.01	0	0.04	0.96	1949	-
241186538	241188686	1	0.01	0	0.04	0.96	2148	-
241186538	241188883	1	0.06	0.001	0.04	0.97	2345	-
241186538	241188927	1	0.03	0	0.04	0.97	2389	-
241186538	241188951	1	0.01	0	0.04	0.97	2413	-
241186538	241188991	1	0.02	0	0.04	0.97	2453	-
241186538	241189001	1	0.18	0.002	0.05	0.97	2463	-
241186538	241189027	1	0.01	0	0.04	0.96	2489	-
241186538	241189032	1	0.18	0.002	0.05	0.97	2494	-
241186538	241189079	1	0.02	0	0.04	0.97	2541	-
241186538	241189128	1	0.06	0.015	0.04	0.97	2590	-
241186538	241189194	1	0.03	0	0.04	0.97	2656	-
241186538	241189328	1	1.4	0.066	0.23	1	2790	-
241186538	241189329	1	0.01	0	0.04	0.96	2791	-
241186538	241189349	1	0.4	0.01	0.07	0.98	2811	-
241186538	241189363	1	5.96	1	0.59	1	2825	-
241186538	241189515	1	0.13	0.001	0.04	0.97	2977	-
241186538	241189763	1	0.06	0.001	0.04	0.97	3225	-
241186538	241189851	0.595	0.76	0.049	0.11	0.89	3313	-
241186538	241189915	1	0.01	0	0.04	0.97	3377	-
241186538	241190040	1	0.04	0	0.04	0.97	3502	-
241186538	241190072	0.22	0.14	0.009	0.02	0.72	3534	-
241186538	241190100	1	0.02	0	0.04	0.97	3562	-
241186538	241190168	1	0.01	0	0.04	0.96	3630	-
241186538	241190178	1	0.01	0	0.04	0.96	3640	-
241186538	241190354	1	0.96	0.023	0.15	0.99	3816	-
241186538	241190416	1	0.18	0.002	0.05	0.97	3878	-
241186538	241190558	1	0.68	0.009	0.1	0.99	4020	-
241186538	241190758	0.457	0.24	0.008	0.05	0.86	4220	-
241186538	241190883	1	0.01	0	0.04	0.96	4345	-
241186538	241191048	0.488	1.04	0.158	0.11	0.86	4510	-
241186538	241191095	1	0.04	0	0.04	0.97	4557	-
241186538	241191453	1	0.06	0.001	0.04	0.97	4915	-
241186538	241191524	1	0.04	0	0.04	0.97	4986	-
241186538	241191584	1	0.02	0	0.04	0.97	5046	-
241186538	241191589	1	3.5	0.664	0.4	1	5051	-
241186538	241191661	1	0.16	0.002	0.05	0.97	5123	-
241186538	241191822	0.65	1.86	0.209	0.21	0.9	5284	-
241186538	241191943	1	0.01	0	0.04	0.96	5405	-
241186538	241192107	1	0.08	0.001	0.04	0.97	5569	-
241186538	241192217	1	0.01	0	0.04	0.97	5679	-
241186538	241192218	1	0.22	0.003	0.05	0.97	5680	-
241186538	241192256	1	0.22	0.003	0.05	0.97	5718	-
241186538	241192294	1	5.96	1	0.59	1	5756	-
241186538	241192387	1	0.01	0	0.04	0.96	5849	-
241186538	241192405	1	0.22	0.003	0.05	0.97	5867	-
241186538	241192465	0.636	1.36	0.117	0.18	0.9	5927	-
241186538	241192527	1	0.01	0	0.04	0.96	5989	-
241186538	241192769	1	0.02	0	0.04	0.97	6231	-
241186538	241192916	1	0.2	0.002	0.05	0.97	6378	-
241186538	241193195	0.124	0.03	0.002	0.01	0.71	6657	-
241186538	241193200	1	0.04	0	0.04	0.97	6662	-
241186538	241193216	1	0.09	0.001	0.04	0.97	6678	-
241186538	241193373	0.304	0.58	0.055	0.05	0.72	6835	-
241186538	241193403	1	0.02	0	0.04	0.97	6865	-
241186538	241193562	1	0.01	0	0.04	0.96	7024	-
241186538	241193563	1	1.4	0.066	0.23	1	7025	-
241186538	241193635	1	0.04	0	0.04	0.97	7097	-
241186538	241193684	0.054	0	0	0.01	0.7	7146	-
241186538	241193939	1	0.11	0.001	0.04	0.97	7401	-
241186538	241194063	1	0.05	0.001	0.04	0.97	7525	-
241186538	241194094	1	0.05	0.001	0.04	0.97	7556	-
241186538	241194209	0.304	0.58	0.055	0.05	0.72	7671	-
241186538	241194249	1	0.01	0	0.04	0.96	7711	-
241186538	241194295	1	0.01	0	0.04	0.96	7757	-
241186538	241194350	1	0.02	0	0.04	0.97	7812	-
241186538	241194375	1	5.96	1	0.59	1	7837	-
241186538	241194400	0.503	0.02	0.001	0.04	0.96	7862	-
241186538	241194463	1	1.35	0.035	0.22	1	7925	-
241186538	241194526	0.244	0	0	0.03	0.96	7988	-
241186538	241194637	0.304	0.58	0.055	0.05	0.72	8099	-
241186538	241194640	1	0.55	0.02	0.09	0.98	8102	-
241186538	241194783	1	0.02	0	0.04	0.97	8245	-
241186538	241194810	1	0.01	0	0.04	0.96	8272	-
241186538	241194871	0.304	0.58	0.055	0.05	0.72	8333	-
241186538	241194877	1	0.32	0.008	0.06	0.98	8339	-
241186538	241194914	0.253	0.24	0.015	0.03	0.73	8376	-
241186538	241195094	0.304	0.58	0.055	0.05	0.72	8556	-
241186538	241195261	1	0.46	0.011	0.07	0.98	8723	-
241186538	241195312	1	0.01	0	0.04	0.96	8774	-
241186538	241195442	0.078	0.01	0.001	0.01	0.7	8904	-
241186538	241195468	1	3.5	0.664	0.4	1	8930	-
241186538	241195481	1	0.01	0	0.04	0.96	8943	-
241186538	241195602	1	1.24	0.057	0.2	0.99	9064	-
241186538	241195622	0.317	0.82	0.101	0.07	0.68	9084	-
241186538	241195842	1	0.04	0	0.04	0.97	9304	-
241186538	241195911	1	0.01	0	0.04	0.96	9373	-
241186538	241195964	1	0.16	0.002	0.05	0.97	9426	-
241186538	241196287	1	0.46	0.025	0.07	0.98	9749	-
241186538	241196333	1	0.01	0	0.04	0.96	9795	-
241186538	241196345	1	0.02	0	0.04	0.97	9807	-
241186538	241196582	1	0.02	0	0.04	0.97	10044	-
241186538	241196596	1	0.02	0	0.04	0.97	10058	-
241186538	241196895	1	0.04	0	0.04	0.97	10357	-
241186538	241196963	1	0.04	0	0.04	0.97	10425	-
241186538	241197048	1	0.05	0.001	0.04	0.97	10510	-
241186538	241197081	1	0.01	0	0.04	0.96	10543	-
241186538	241197131	1	0.04	0	0.04	0.97	10593	-
241186538	241197193	0.22	0.14	0.009	0.02	0.72	10655	-
241186538	241197319	1	1.64	0.081	0.28	1	10781	-
241186538	241197434	1	3.5	0.664	0.4	1	10896	-
241186538	241197454	1	0.04	0	0.04	0.97	10916	-
241186538	241197785	1	0.02	0	0.04	0.97	11247	-
241186538	241197791	1	0.02	0	0.04	0.97	11253	-
241186538	241197957	1	0.17	0.002	0.05	0.97	11419	-
241186538	241198287	1	0.08	0.005	0.04	0.97	11749	-
241186538	241198380	1	0.04	0	0.04	0.97	11842	-
241186538	241198519	1	0.02	0	0.04	0.97	11981	-
241186538	241198539	1	0.01	0	0.04	0.96	12001	-
241186538	241198650	0.304	0.58	0.055	0.05	0.72	12112	-
241186538	241198837	1	0.15	0.002	0.04	0.97	12299	-
241186538	241198877	1	0.02	0	0.04	0.97	12339	-
241186538	241198919	0.078	0.01	0.001	0.01	0.7	12381	-
241186538	241198922	1	0.02	0	0.04	0.97	12384	-
241186538	241198931	1	0.01	0	0.04	0.96	12393	-
241186538	241199031	1	0.01	0	0.04	0.96	12493	-
241186538	241199059	1	0.02	0	0.04	0.97	12521	-
241186538	241199075	1	0.53	0.028	0.08	0.98	12537	-
241186538	241199150	1	0.01	0	0.04	0.97	12612	-
241186538	241199289	1	0.01	0	0.04	0.96	12751	-
241186538	241199363	1	0.01	0	0.04	0.96	12825	-
241186538	241199497	1	0.01	0	0.04	0.96	12959	-
241186538	241199580	1	0.01	0	0.04	0.96	13042	-
241186538	241199637	1	0.31	0.004	0.06	0.98	13099	-
241186538	241199648	1	0.02	0	0.04	0.97	13110	-
241186538	241199871	1	0.01	0	0.04	0.96	13333	-
241186538	241200054	1	0.02	0	0.04	0.97	13516	-
241186538	241200076	1	0.46	0.025	0.07	0.98	13538	-
241186538	241200122	1	0.01	0	0.04	0.96	13584	-
241186538	241200438	1	0.11	0.001	0.04	0.97	13900	-
241186538	241200443	1	0.13	0.002	0.04	0.97	13905	-
241186538	241200447	1	0.01	0	0.04	0.96	13909	-
241186538	241200464	1	0.15	0.002	0.04	0.97	13926	-
241186538	241200633	1	0.01	0	0.04	0.96	14095	-
241186538	241200673	0.203	0.11	0.006	0.02	0.72	14135	-
241186538	241200729	1	0.01	0	0.04	0.96	14191	-
241186538	241200737	1	0.01	0	0.04	0.96	14199	-
241186538	241200776	1	3.5	0.664	0.4	1	14238	-
241186538	241201012	0.055	0	0	0.02	0.83	14474	-
241186538	241201305	1	0.01	0	0.04	0.96	14767	-
241186538	241201370	0.304	0.58	0.055	0.05	0.72	14832	-
241186538	241201578	1	0.13	0.002	0.04	0.97	15040	-
241186538	241201690	1	0.01	0	0.04	0.97	15152	-
241186538	241201697	1	0.04	0	0.04	0.97	15159	-
241186538	241201770	1	0.01	0	0.04	0.97	15232	-
241186538	241201785	1	0.01	0	0.04	0.97	15247	-
241186538	241201830	0.304	0.58	0.055	0.05	0.72	15292	-
241186538	241201897	1	0.02	0	0.04	0.97	15359	-
241186538	241201979	1	0.01	0	0.04	0.96	15441	-
241186538	241202049	1	0.04	0	0.04	0.97	15511	-
241186538	241202098	0.203	0.11	0.006	0.02	0.72	15560	-
241186538	241202154	1	0.01	0	0.04	0.96	15616	-
241186538	241202226	1	0.01	0	0.04	0.96	15688	-
241186538	241202227	1	0.01	0	0.04	0.96	15689	-
241186538	241202304	1	0.18	0.018	0.05	0.97	15766	-
241186538	241202409	1	3.5	0.664	0.4	1	15871	-
241186538	241202511	1	0.15	0.002	0.05	0.97	15973	-
241186538	241202518	1	0.01	0	0.04	0.96	15980	-
241186538	241202538	1	0.01	0	0.04	0.97	16000	-
241186538	241202549	1	0.05	0.001	0.04	0.97	16011	-
241186538	241202628	1	0.01	0	0.04	0.96	16090	-
241186538	241202769	0.165	0.06	0.003	0.02	0.71	16231	-
241186538	241202994	0.268	0.3	0.021	0.04	0.73	16456	-
241186538	241203050	1	0.05	0.001	0.04	0.97	16512	-
241186538	241203093	1	0.02	0	0.04	0.97	16555	-
241186538	241203191	1	0.01	0	0.04	0.96	16653	-
241186538	241203222	1	0.04	0	0.04	0.97	16684	-
241186538	241203260	1	0.01	0	0.04	0.96	16722	-
241186538	241203325	1	3.5	0.664	0.4	1	16787	-
241186538	241203506	1	0.13	0.002	0.04	0.97	16968	-
241186538	241203593	1	0.06	0.001	0.04	0.97	17055	-
241186538	241203610	1	0.02	0	0.04	0.97	17072	-
241186538	241203635	1	0.06	0.001	0.04	0.97	17097	-
241186538	241203684	1	0.11	0.001	0.04	0.97	17146	-
241186538	241203754	0.271	0.04	0.003	0.03	0.84	17216	-
241186538	241203756	0.503	0.02	0.001	0.04	0.96	17218	-
241186538	241203774	1	0.02	0	0.04	0.97	17236	-
241186538	241203777	1	0.01	0	0.04	0.97	17239	-
241186538	241203832	1	0.12	0.005	0.04	0.97	17294	-
241186538	241203887	1	0.09	0.005	0.04	0.97	17349	-
241186538	241204026	1	0.72	0.034	0.11	0.99	17488	-
241186538	241204029	1	0.01	0	0.04	0.96	17491	-
241186538	241204326	1	0.35	0.004	0.06	0.98	17788	-
241186538	241204372	1	0.01	0	0.04	0.96	17834	-
241186538	241204379	1	0.02	0	0.04	0.97	17841	-
241186538	241204452	1	0.26	0.007	0.05	0.98	17914	-
241186538	241204619	1	0.01	0	0.04	0.97	18081	-
241186538	241204998	1	0.05	0.001	0.04	0.97	18460	-
241186538	241205000	0.317	0.82	0.101	0.07	0.68	18462	-
241186538	241205195	1	0.02	0	0.04	0.97	18657	-
241186538	241205222	1	0.01	0	0.04	0.97	18684	-
241186538	241205223	1	0.01	0	0.04	0.96	18685	-
241186538	241205369	1	0.01	0	0.04	0.96	18831	-
241186538	241205372	0.984	0.07	0.004	0.04	0.97	18834	-
241186538	241205413	0.124	0.03	0.002	0.01	0.71	18875	-
241186538	241205522	1	0.01	0	0.04	0.96	18984	-
241186538	241205535	0.015	0	0	0.01	0.7	18997	-
241186538	241207680	1	0.01	0	0.04	0.97	21142	-
241186538	241207743	1	0.08	0.001	0.04	0.97	21205	-
241186538	241207849	1	0.32	0.004	0.06	0.98	21311	-
241186538	241207969	1	0.04	0	0.04	0.97	21431	-
241186538	241208030	0.124	0.03	0.002	0.01	0.71	21492	-
241186538	241208047	0.124	0.03	0.002	0.01	0.71	21509	-
241186538	241208185	0.124	0.03	0.002	0.01	0.71	21647	-
241186538	241208199	1	0.01	0	0.04	0.96	21661	-
241186538	241208407	1	0.01	0	0.04	0.96	21869	-
241186538	241208461	1	0.01	0	0.04	0.96	21923	-
241186538	241208462	1	0.21	0.007	0.05	0.97	21924	-
241186538	241208484	1	0.01	0	0.04	0.96	21946	-
241186538	241208509	0.124	0.03	0.002	0.01	0.71	21971	-
241186538	241208586	1	0.02	0	0.04	0.97	22048	-
241186538	241208688	1	0.04	0	0.04	0.97	22150	-
241186538	241208854	0.828	0.05	0.003	0.04	0.97	22316	-
241186538	241208864	0.776	0.04	0.002	0.04	0.97	22326	-
241186538	241208876	1	0.01	0	0.04	0.97	22338	-
241186538	241208887	1	0.02	0	0.04	0.97	22349	-
241186538	241208916	1	0.03	0	0.04	0.97	22378	-
241186538	241208920	1	0.03	0	0.04	0.97	22382	-
241186538	241208924	1	0.06	0.001	0.04	0.97	22386	-
241186538	241208929	1	0.01	0	0.04	0.96	22391	-
241186538	241208931	1	0.02	0	0.04	0.97	22393	-
241186538	241208932	0.137	0	0	0.03	0.96	22394	-
241186538	241208940	1	1.39	0.049	0.23	1	22402	-
241186538	241208945	1	0.01	0	0.04	0.96	22407	-
241186538	241208946	0.054	0	0	0.01	0.7	22408	-
241186538	241208956	0.65	1.86	0.209	0.21	0.9	22418	-
241186538	241208965	1	0.08	0.001	0.04	0.97	22427	-
241186538	241208966	1	0.03	0	0.04	0.97	22428	-
241186538	241208975	1	0.08	0.001	0.04	0.97	22437	-
241186538	241208989	1	0.26	0.003	0.05	0.98	22451	-
241186538	241209010	1	0.01	0	0.04	0.96	22472	-
241186538	241209022	1	0.01	0	0.04	0.96	22484	-
241186538	241209073	1	0.11	0.001	0.04	0.97	22535	-
241186538	241209082	1	0.04	0	0.04	0.97	22544	-
241186538	241209086	1	0.01	0	0.04	0.96	22548	-
241186538	241209127	1	0.01	0	0.04	0.96	22589	-
241186538	241209175	1	0.02	0	0.04	0.97	22637	-
241186538	241209284	1	0.02	0	0.04	0.97	22746	-
241186538	241209363	1	0.02	0	0.04	0.97	22825	-
241186538	241209465	1	0.04	0	0.04	0.97	22927	-
241186538	241209472	1	0.01	0	0.04	0.96	22934	-
241186538	241209523	0.66	2.67	0.436	0.25	0.88	22985	-
241186538	241209595	1	0.08	0.001	0.04	0.97	23057	-
241186538	241209626	1	0.01	0	0.04	0.96	23088	-
241186538	241209684	1	0.01	0	0.04	0.96	23146	-
241186538	241209764	0.265	0	0	0.03	0.96	23226	-
241186538	241209776	1	0.02	0	0.04	0.97	23238	-
241186538	241209803	1	3.5	0.664	0.4	1	23265	-
241186538	241209826	0.327	0.01	0	0.04	0.96	23288	-
241186538	241209849	1	0.01	0	0.04	0.96	23311	-
241186538	241209860	1	0.01	0	0.04	0.96	23322	-
241186538	241209975	1	0.01	0	0.04	0.97	23437	-
241186538	241210148	1	0.01	0	0.04	0.96	23610	-
241186538	241210318	1	0.02	0	0.04	0.97	23780	-
241186538	241210554	1	0.01	0	0.04	0.96	24016	-
241186538	241210634	1	0.14	0.002	0.04	0.97	24096	-
241186538	241210676	0.517	0.35	0.008	0.06	0.87	24138	-
241186538	241210743	1	0.01	0	0.04	0.97	24205	-
241186538	241211036	1	0.04	0	0.04	0.97	24498	-
241186538	241211136	0.163	0.06	0.001	0.02	0.72	24598	-
241186538	241211225	1	0.04	0	0.04	0.97	24687	-
241186538	241211384	1	0.01	0	0.04	0.96	24846	-
241186538	241211421	1	0.01	0	0.04	0.96	24883	-
241186538	241211443	1	0.01	0	0.04	0.96	24905	-
241186538	241211643	1	1.06	0.048	0.17	0.99	25105	-
241186538	241211673	1	0.04	0	0.04	0.97	25135	-
241186538	241211742	0.237	0.19	0.011	0.03	0.73	25204	-
241186538	241211750	0.237	0.19	0.011	0.03	0.73	25212	-
241186538	241211880	1	0.01	0	0.04	0.96	25342	-
241186538	241211888	1	0.02	0	0.04	0.97	25350	-
241186538	241211924	0.297	0.51	0.044	0.05	0.73	25386	-
241186538	241211927	0.66	2.67	0.436	0.25	0.88	25389	-
241186538	241212102	1	0.02	0	0.04	0.97	25564	-
241186538	241212170	0.933	0.06	0.004	0.04	0.97	25632	-
241186538	241212180	1	0.04	0	0.04	0.97	25642	-
241186538	241212286	0.268	0.3	0.021	0.04	0.73	25748	-
241186538	241212333	1	0.2	0.002	0.05	0.97	25795	-
241186538	241212340	1	0.02	0	0.04	0.97	25802	-
241186538	241212359	1	0.51	0.019	0.08	0.98	25821	-
241186538	241212376	1	0.01	0	0.04	0.97	25838	-
241186538	241212572	0.29	0.44	0.035	0.05	0.73	26034	-
241186538	241212687	1	0.01	0	0.04	0.96	26149	-
241186538	241212855	1	0.01	0	0.04	0.96	26317	-
241186538	241212930	1	0.01	0	0.04	0.96	26392	-
241186538	241213471	1	1.64	0.081	0.28	1	26933	-
241186538	241213581	1	0.02	0	0.04	0.97	27043	-
241186538	241213588	1	0.04	0	0.04	0.97	27050	-
241186538	241213805	1	0.04	0	0.04	0.97	27267	-
241186538	241213828	1	0.01	0	0.04	0.96	27290	-
241186538	241213925	1	0.01	0	0.04	0.96	27387	-
241186538	241214132	1	0.01	0	0.04	0.96	27594	-
241186538	241214186	1	0.01	0	0.04	0.96	27648	-
241186538	241214256	1	0.15	0.002	0.05	0.97	27718	-
241186538	241214465	0.311	0.69	0.072	0.06	0.71	27927	-
241186538	241214600	1	0.81	0.027	0.12	0.99	28062	-
241186538	241214603	1	0.03	0	0.04	0.97	28065	-
241186538	241214809	1	0.01	0	0.04	0.96	28271	-
241186538	241215048	0.66	2.67	0.436	0.25	0.88	28510	-
241186538	241215055	1	0.03	0	0.04	0.97	28517	-
241186538	241215058	1	0.03	0	0.04	0.97	28520	-
241186538	241215257	1	0.03	0	0.04	0.97	28719	-
241186538	241215298	1	0.03	0	0.04	0.97	28760	-
241186538	241215408	1	0.03	0	0.04	0.97	28870	-
241186538	241215434	1	1.82	0.095	0.31	1	28896	-
241186538	241215515	1	0.74	0.025	0.11	0.99	28977	-
241186538	241215743	1	0.01	0	0.04	0.96	29205	-
241186538	241215892	1	0.03	0	0.04	0.97	29354	-
241186538	241216186	1	0.03	0	0.04	0.97	29648	-
241186538	241216192	1	0.03	0	0.04	0.97	29654	-
241186538	241216292	1	0.03	0	0.04	0.97	29754	-
241186538	241216307	1	0.03	0	0.04	0.97	29769	-
241186538	241216374	1	0.03	0	0.04	0.97	29836	-
241186538	241216385	1	0.01	0	0.04	0.97	29847	-
241186538	241216484	1	0.15	0.002	0.04	0.97	29946	-
241186538	241216486	1	0.03	0	0.04	0.97	29948	-
241186538	241216488	1	0.08	0.001	0.04	0.97	29950	-
241186538	241216649	1	0.01	0	0.04	0.96	30111	-
241186538	241216894	0.603	0.02	0.003	0.04	0.96	30356	-
241186538	241216946	1	0.08	0.001	0.04	0.97	30408	-
241186538	241217087	1	0.02	0	0.04	0.97	30549	-
241186538	241217130	0.559	0.02	0.001	0.04	0.96	30592	-
241186538	241217388	1	0.43	0.017	0.07	0.98	30850	-
241186538	241217464	1	0.01	0	0.04	0.97	30926	-
241186538	241217564	1	0.04	0	0.04	0.97	31026	-
241186538	241217729	1	0.01	0	0.04	0.96	31191	-
241186538	241217752	1	0.01	0	0.04	0.96	31214	-
241186538	I740L	0	0	0	0.03	0.96	31231	-
241186538	241217782	1	0.01	0	0.04	0.96	31244	-
241186538	241217928	1	0.01	0	0.04	0.96	31390	-
241186538	241217933	1	0.01	0	0.04	0.96	31395	-
241186538	241217935	1	0.02	0	0.04	0.97	31397	-
241186538	241218264	1	0.03	0	0.04	0.97	31726	-
241186538	241218361	0.102	0.02	0.001	0.01	0.71	31823	-
241186538	241218389	1	0.01	0	0.04	0.96	31851	-
241186538	241218456	1	0.01	0	0.04	0.97	31918	-
241186538	241218512	1	0.15	0.002	0.04	0.97	31974	-
241186538	241218549	1	0.01	0	0.04	0.96	32011	-
241186538	241218604	1	0.01	0	0.04	0.96	32066	-
241186538	241218734	0.102	0.02	0.001	0.01	0.71	32196	-
241186538	241218796	0.212	0.13	0.007	0.02	0.72	32258	-
241186538	241219185	1	0.01	0	0.04	0.96	32647	-
241186538	241219333	1	0.01	0	0.04	0.97	32795	-
241186538	241219376	0.559	0.02	0.001	0.04	0.96	32838	-
241186538	241219383	1	0.01	0	0.04	0.96	32845	-
241186538	241219526	1	0.14	0.002	0.04	0.97	32988	-
241186538	241219624	1	0.01	0	0.04	0.96	33086	-
241186538	241219750	1	0.01	0	0.04	0.97	33212	-
241186538	241219806	0.165	0.06	0.003	0.02	0.71	33268	-
241186538	241219810	1	0.01	0	0.04	0.96	33272	-
241186538	241219834	1	0.03	0	0.04	0.97	33296	-
241186538	241219851	1	1.82	0.073	0.3	1	33313	-
241186538	241219863	1	0.02	0	0.04	0.97	33325	-
241186538	241219977	1	0.01	0	0.04	0.96	33439	-
241186538	241220191	1	0.07	0.001	0.04	0.97	33653	-
241186538	241220259	1	0.06	0.001	0.04	0.97	33721	-
241186538	241220305	1	0.03	0	0.04	0.97	33767	-
241186538	241220321	1	0.04	0	0.04	0.97	33783	-
241186538	241220560	0.445	0.01	0.001	0.04	0.96	34022	-
241186538	241220579	1	0.13	0.002	0.04	0.97	34041	-
241186538	241220585	1	0.01	0	0.04	0.96	34047	-
241186538	241220667	1	0.03	0	0.04	0.97	34129	-
241186538	241220748	1	0.09	0.001	0.04	0.97	34210	-
241186538	241221132	0.88	0.05	0.003	0.04	0.97	34594	-
241186538	241221152	1	0.04	0	0.04	0.97	34614	-
241186538	241221153	0.283	0.39	0.029	0.04	0.73	34615	-
241186538	241221161	1	0.01	0	0.04	0.96	34623	-
241186538	241221195	1	0.02	0	0.04	0.97	34657	-
241186538	241221221	1	0.03	0	0.04	0.97	34683	-
241186538	241221370	1	0.03	0	0.04	0.97	34832	-
241186538	241221372	1	0.11	0.001	0.04	0.97	34834	-
241186538	241221899	1	0.02	0	0.04	0.97	35361	-
241186538	241221963	1	0.02	0	0.04	0.97	35425	-
241186538	241222007	1	0.02	0	0.04	0.97	35469	-
241186538	241222051	1	0.31	0.008	0.06	0.98	35513	-
241186538	241222131	1	0.01	0	0.04	0.97	35593	-
241186538	241222190	1	0.01	0	0.04	0.96	35652	-
241186538	241222489	1	0.03	0	0.04	0.97	35951	-
241186538	241222551	1	0.03	0	0.04	0.97	36013	-
241186538	241222584	1	0.01	0	0.04	0.96	36046	-
241186538	241222613	1	0.11	0.001	0.04	0.97	36075	-
241186538	241222776	1	0.01	0	0.04	0.96	36238	-
241186538	241222843	0.261	0.27	0.018	0.03	0.73	36305	-
241186538	241222858	1	0.38	0.005	0.06	0.98	36320	-
241186538	241222865	1	0.03	0	0.04	0.97	36327	-
241186538	241223015	1	0.04	0	0.04	0.97	36477	-
241186538	241223018	1	0.01	0	0.04	0.96	36480	-
241186538	241223317	1	1.03	0.024	0.16	0.99	36779	-
241186538	241223370	1	0.06	0.001	0.04	0.97	36832	-
241186538	241223439	1	0.03	0	0.04	0.97	36901	-
241186538	241223817	1	0.01	0	0.04	0.96	37279	-
241186538	241223851	1	0.01	0	0.04	0.97	37313	-
241186538	241223861	1	0.03	0	0.04	0.97	37323	-
241186538	241223944	0.202	0	0	0.03	0.96	37406	-
241186538	241224022	1	0.01	0	0.04	0.96	37484	-
241186538	241224046	1	0.03	0	0.04	0.97	37508	-
241186538	241224200	1	0.01	0	0.04	0.96	37662	-
241186538	241224283	1	0.02	0	0.04	0.97	37745	-
241186538	241224319	1	0.03	0	0.04	0.97	37781	-
241186538	241224465	1	0.01	0	0.04	0.97	37927	-
241186538	241224650	1	0.01	0	0.04	0.96	38112	-
241186538	241224693	1	0.02	0	0.04	0.97	38155	-
241186538	241224706	1	0.02	0	0.04	0.97	38168	-
241186538	241224778	1	0.25	0.003	0.05	0.98	38240	-
241186538	241224829	1	0.01	0	0.04	0.96	38291	-
241186538	241224830	1	0.01	0	0.04	0.96	38292	-
241186538	241224888	0.66	2.67	0.436	0.25	0.88	38350	-
241186538	241225001	1	0.01	0	0.04	0.96	38463	-
241186538	241225058	1	0.01	0	0.04	0.96	38520	-
241186538	241225147	0.165	0.06	0.003	0.02	0.71	38609	-
241186538	241225394	1	0.06	0.001	0.04	0.97	38856	-
241186538	241225464	1	0.01	0	0.04	0.97	38926	-
241186538	241225602	1	0.23	0.003	0.05	0.98	39064	-
241186538	241225633	0.608	0.89	0.061	0.13	0.89	39095	-
241186538	241225634	1	0.01	0	0.04	0.96	39096	-
241186538	241225655	1	0.01	0	0.04	0.96	39117	-
241186538	241225797	1	0.06	0.001	0.04	0.97	39259	-
241186538	241225975	1	0.01	0	0.04	0.97	39437	-
241186538	241226273	1	0.02	0	0.04	0.97	39735	-
241186538	241226286	0.22	0.14	0.009	0.02	0.72	39748	-
241186538	241226368	1	0.93	0.022	0.14	0.99	39830	-
241186538	241226393	1	0.01	0	0.04	0.97	39855	-
241186538	241226488	1	0.01	0	0.04	0.96	39950	-
241186538	241226510	1	0.01	0	0.04	0.96	39972	-
241186538	241226517	0.283	0.39	0.029	0.04	0.73	39979	-
241186538	241226574	1	0.04	0	0.04	0.97	40036	-
241186538	241226623	1	0.01	0	0.04	0.96	40085	-
241186538	241226626	0.261	0.27	0.018	0.03	0.73	40088	-
241186538	241226797	0.297	0.51	0.044	0.05	0.73	40259	-
241186538	241226822	1	0.01	0	0.04	0.96	40284	-
241186538	241226828	1	0.01	0	0.04	0.96	40290	-
241186538	241226868	1	0.02	0	0.04	0.97	40330	-
241186538	241226893	1	0.01	0	0.04	0.96	40355	-
241186538	241226930	1	0.01	0	0.04	0.97	40392	-
241186538	241226954	1	0.01	0	0.04	0.96	40416	-
241186538	241226956	1	0.01	0	0.04	0.96	40418	-
241186538	241227135	1	0.65	0.015	0.1	0.99	40597	-
241186538	241227153	1	0.6	0.014	0.09	0.99	40615	-
241186538	241227162	1	0.04	0	0.04	0.97	40624	-
241186538	241227198	1	0.01	0	0.04	0.97	40660	-
241186538	241227371	1	0.04	0	0.04	0.97	40833	-
241186538	241227466	1	0.01	0	0.04	0.96	40928	-
241186538	241227576	1	0.01	0	0.04	0.97	41038	-
241186538	241227628	1	0.01	0	0.04	0.96	41090	-
241186538	241227674	1	0.01	0	0.04	0.96	41136	-
241186538	241227718	1	0.02	0	0.04	0.97	41180	-
241186538	241227731	1	0.11	0.001	0.04	0.97	41193	-
241186538	241227748	1	0.62	0.014	0.1	0.99	41210	-
241186538	241227916	1	0.01	0	0.04	0.97	41378	-
241186538	241227922	0.452	0.2	0.012	0.04	0.86	41384	-
241186538	241228073	1	0.27	0.003	0.05	0.98	41535	-
241186538	241228173	1	0.01	0	0.04	0.97	41635	-
241186538	241228230	1	0.01	0	0.04	0.96	41692	-
241186538	241228325	1	0.01	0	0.04	0.96	41787	-
241186538	241228418	1	0.04	0	0.04	0.97	41880	-
241186538	241228540	1	0.01	0	0.04	0.97	42002	-
241186538	241228556	1	0.01	0	0.04	0.96	42018	-
241186538	241228640	1	0.02	0	0.04	0.97	42102	-
241186538	241228706	1	0.01	0	0.04	0.97	42168	-
241186538	241228911	1	0.01	0	0.04	0.97	42373	-
241186538	241228928	1	0.02	0	0.04	0.97	42390	-
241186538	241229073	1	0.03	0	0.04	0.97	42535	-
241186538	241229103	1	0.02	0	0.04	0.97	42565	-
241186538	241229130	1	0.01	0	0.04	0.96	42592	-
241186538	241229363	1	0.02	0	0.04	0.97	42825	-
241186538	241229522	1	0.08	0.001	0.04	0.97	42984	-
241186538	241229561	0.425	0.16	0.009	0.04	0.86	43023	-
241186538	241229565	1	0.08	0.001	0.04	0.97	43027	-
241186538	241229734	1	0.01	0	0.04	0.97	43196	-
241186538	241229982	1	0.01	0	0.04	0.96	43444	-
241186538	241230071	1	0.02	0	0.04	0.97	43533	-
241186538	241230545	1	0.01	0	0.04	0.96	44007	-
241186538	241231098	1	0.01	0	0.04	0.96	44560	-
241186538	241231175	1	0.03	0	0.04	0.97	44637	-
241186538	241231257	1	0.01	0	0.04	0.96	44719	-
241186538	241231487	1	0.05	0.001	0.04	0.97	44949	-
241186538	241231578	1	0.01	0	0.04	0.96	45040	-
241186538	241231598	1	0.01	0	0.04	0.96	45060	-
241186538	241231961	1	0.05	0.001	0.04	0.97	45423	-
241186538	241232047	1	0.01	0	0.04	0.97	45509	-
241186538	241232225	1	0.03	0	0.04	0.97	45687	-
241186538	241232380	1	0.01	0	0.04	0.96	45842	-
241186538	241232739	1	0.01	0	0.04	0.97	46201	-
241186538	241233054	1	0.01	0	0.04	0.96	46516	-
241186538	241233213	1	0.05	0.001	0.04	0.97	46675	-
241186538	241233356	1	0.01	0	0.04	0.96	46818	-
241186538	241233394	1	0.01	0	0.04	0.96	46856	-
241186538	241233417	1	0.01	0	0.04	0.97	46879	-
241186538	241233439	1	0.03	0	0.04	0.97	46901	-
241186538	241233832	1	0.54	0.013	0.08	0.98	47294	-
241186538	241234002	1	0.01	0	0.04	0.97	47464	-
241186538	241234077	1	0.01	0	0.04	0.97	47539	-
241186538	241234118	1	0.01	0	0.04	0.97	47580	-
241186538	241234216	1	0.26	0.003	0.05	0.98	47678	-
241186538	241234263	1	0.01	0	0.04	0.96	47725	-
241186538	241234272	1	0.05	0.001	0.04	0.97	47734	-
241186538	241234467	1	0.03	0	0.04	0.97	47929	-
241186538	241234500	1	0.09	0.001	0.04	0.97	47962	-
241186538	241234501	0.54	0.47	0.018	0.07	0.88	47963	-
241186538	241234630	1	0.01	0	0.04	0.97	48092	-
241186538	241234892	1	0.02	0	0.04	0.97	48354	-
241186538	241235022	0.311	0.69	0.072	0.06	0.71	48484	-
241186538	241235445	1	0.1	0.001	0.04	0.97	48907	-
241186538	241235477	1	0.01	0	0.04	0.97	48939	-
241186538	241235603	1	0.01	0	0.04	0.97	49065	-
241186538	241235720	1	0.01	0	0.04	0.96	49182	-
241186538	241235892	0.276	0.34	0.025	0.04	0.73	49354	-
241186538	241235916	1	0.13	0.006	0.05	0.97	49378	-
241186538	241236006	1	0.26	0.003	0.05	0.98	49468	-
241186538	241236015	1	0.01	0	0.04	0.96	49477	-
241186538	241236199	1	0.03	0	0.04	0.97	49661	-
241186538	241236331	0.428	0.19	0.006	0.04	0.86	49793	-
241186538	241236408	0.311	0.69	0.072	0.06	0.71	49870	-
241186538	241236431	1	0.01	0	0.04	0.96	49893	-
241186538	241236604	0.244	0	0	0.03	0.96	50066	-
241186538	241236606	1	0.01	0	0.04	0.97	50068	-
241186538	241236838	1	0.01	0	0.04	0.97	50300	-
241186538	241236985	0.22	0.14	0.009	0.02	0.72	50447	-
241186538	241236991	1	0.02	0	0.04	0.97	50453	-
241186538	241237014	0.59	0.72	0.046	0.11	0.89	50476	-
241186538	241237069	1	0.01	0	0.04	0.97	50531	-
241186538	241237134	1	0.58	0.013	0.09	0.98	50596	-
241186538	241237135	1	0.01	0	0.04	0.96	50597	-
241186538	241237178	1	0.01	0	0.04	0.96	50640	-
241186538	241237195	1	0.04	0	0.04	0.97	50657	-
241186538	241237291	0.184	0.08	0.005	0.02	0.72	50753	-
241186538	241237361	1	0.01	0	0.04	0.97	50823	-
241186538	241237362	1	0.01	0	0.04	0.97	50824	-
241186538	241237670	1	0.04	0	0.04	0.97	51132	-
241186538	241237850	0.723	0.03	0.002	0.04	0.96	51312	-
241186538	241237898	1	0.01	0	0.04	0.96	51360	-
241186538	241238122	1	0.02	0	0.04	0.97	51584	-
241186538	241238150	0.425	0.16	0.009	0.04	0.86	51612	-
241186538	241238261	0.203	0.11	0.006	0.02	0.72	51723	-
241186538	241238897	1	0.01	0	0.04	0.96	52359	-
241186538	241238969	1	0.04	0	0.04	0.97	52431	-
241186538	241239378	1	0.01	0	0.04	0.96	52840	-
241186538	241239719	0.194	0.1	0.005	0.02	0.72	53181	-
241186538	241239892	1	0.02	0	0.04	0.97	53354	-
241186538	241239915	1	0.01	0	0.04	0.96	53377	-
241186538	241240021	1	0.01	0	0.04	0.97	53483	-
241186538	241240094	1	0.01	0	0.04	0.97	53556	-
241186538	241240105	0.621	1.06	0.078	0.15	0.9	53567	-
241186538	241240226	1	0.02	0	0.04	0.97	53688	-
241186538	241240262	1	0.07	0.001	0.04	0.97	53724	-
241186538	241240786	1	3.5	0.664	0.4	1	54248	-
241186538	241240905	1	0.04	0	0.04	0.97	54367	-
241186538	241241081	1	0.02	0	0.04	0.97	54543	-
241186538	241241170	1	0.01	0	0.04	0.97	54632	-
241186538	241241246	1	0.02	0	0.04	0.97	54708	-
241186538	241241342	1	0.02	0	0.04	0.97	54804	-
241186538	241241352	1	0.01	0	0.04	0.97	54814	-
241186538	241241413	1	0.02	0	0.04	0.97	54875	-
241186558	241186560	1	6.63	0.23	0.73	1	2	17.24
241186558	241186590	1	0.45	0.005	0.07	0.98	32	-
241186558	241186604	1	2.8	0.203	0.41	1	46	-
241186558	241186610	1	0.12	0.001	0.04	0.97	52	-
241186558	241186614	1	0.12	0.001	0.04	0.97	56	-
241186558	241186621	1	0.03	0	0.04	0.97	63	-
241186558	241186694	0.69	3.11	0.133	0.37	0.87	136	-
241186558	241186931	1	0.06	0.001	0.04	0.97	373	-
241186558	241187170	1	0.06	0.001	0.04	0.97	612	-
241186558	241187277	0.016	0	0	0	0.4	719	-
241186558	241187399	0.987	0.27	0.022	0.06	0.97	841	-
241186558	241187458	0.016	0	0	0	0.4	900	-
241186558	241187581	1	0.09	0.001	0.04	0.97	1023	-
241186558	241187616	1	1.11	0.026	0.18	0.99	1058	-
241186558	241187676	1	0.03	0	0.04	0.97	1118	-
241186558	241187678	1	0.03	0	0.04	0.97	1120	-
241186558	241187870	0.815	0.19	0.014	0.05	0.97	1312	-
241186558	241187885	1	0.09	0.001	0.04	0.97	1327	-
241186558	241187919	1	0.42	0.005	0.07	0.98	1361	-
241186558	241187975	1	0.48	0.006	0.07	0.98	1417	-
241186558	241188361	1	0.03	0	0.04	0.97	1803	-
241186558	241188371	1	0.9	0.067	0.14	0.99	1813	-
241186558	241188486	0.044	0.02	0.001	0	0.46	1928	-
241186558	241188487	1	0.03	0	0.04	0.97	1929	-
241186558	241188686	1	0.03	0	0.04	0.97	2128	-
241186558	241188883	1	0.27	0.003	0.05	0.98	2325	-
241186558	241188927	1	0.15	0.002	0.04	0.97	2369	-
241186558	241188951	1	0.06	0.001	0.04	0.97	2393	-
241186558	241188991	1	0.09	0.001	0.04	0.97	2433	-
241186558	241189001	1	0.54	0.01	0.08	0.98	2443	-
241186558	241189027	1	0.03	0	0.04	0.97	2469	-
241186558	241189032	1	0.54	0.01	0.08	0.98	2474	-
241186558	241189079	1	0.12	0.001	0.04	0.97	2521	-
241186558	241189128	1	1.48	0.064	0.25	1	2570	-
241186558	241189194	1	0.15	0.002	0.04	0.97	2636	-
241186558	241189328	1	0.32	0.015	0.06	0.98	2770	-
241186558	241189329	1	0.9	0.067	0.14	0.99	2771	-
241186558	241189349	0.68	1.5	0.046	0.23	0.88	2791	-
241186558	241189363	1	2.8	0.203	0.41	1	2805	-
241186558	241189515	1	0.31	0.007	0.06	0.98	2957	-
241186558	241189763	1	0.27	0.003	0.05	0.98	3205	-
241186558	241189851	0.039	0.02	0.001	0	0.32	3293	-
241186558	241189915	1	0.06	0.001	0.04	0.97	3357	-
241186558	241190040	1	0.18	0.002	0.05	0.97	3482	-
241186558	241190072	0.085	0	0	0.03	0.95	3514	-
241186558	241190100	1	0.09	0.001	0.04	0.97	3542	-
241186558	241190168	1	0.03	0	0.04	0.97	3610	-
241186558	241190178	1	0.03	0	0.04	0.97	3620	-
241186558	241190354	0.473	0.36	0.01	0.05	0.81	3796	-
241186558	241190416	1	0.87	0.01	0.13	0.99	3858	-
241186558	241190558	1	2.37	0.047	0.43	1	4000	-
241186558	241190758	0.356	0.09	0.003	0.03	0.85	4200	-
241186558	241190883	1	1.2	0.067	0.17	0.99	4325	-
241186558	241191048	0.428	0.36	0.025	0.06	0.86	4490	-
241186558	241191095	1	0.21	0.002	0.05	0.97	4537	-
241186558	241191453	1	0.27	0.003	0.05	0.98	4895	-
241186558	241191524	1	0.21	0.002	0.05	0.97	4966	-
241186558	241191584	1	3.1	0.203	0.42	1	5026	-
241186558	241191589	1	1.84	0.135	0.28	1	5031	-
241186558	241191661	1	0.47	0.009	0.08	0.98	5103	-
241186558	241191822	0.24	0.39	0.024	0.03	0.6	5264	-
241186558	241191943	1	0.03	0	0.04	0.97	5385	-
241186558	241192107	1	0.39	0.004	0.06	0.98	5549	-
241186558	241192217	1	0.06	0.001	0.04	0.97	5659	-
241186558	241192218	0.722	4.46	0.2	0.44	0.88	5660	-
241186558	241192256	0.722	4.46	0.2	0.44	0.88	5698	-
241186558	241192294	1	2.8	0.203	0.41	1	5736	-
241186558	241192387	1	0.03	0	0.04	0.97	5829	-
241186558	241192405	0.722	4.46	0.2	0.44	0.88	5847	-
241186558	241192465	0.085	0.09	0.005	0	0.38	5907	-
241186558	241192527	1	0.03	0	0.04	0.97	5969	-
241186558	241192769	1	0.09	0.001	0.04	0.97	6211	-
241186558	241192916	1	0.34	0.011	0.06	0.98	6358	-
241186558	241193195	0.282	0.01	0.001	0.03	0.95	6637	-
241186558	241193200	1	0.21	0.002	0.05	0.97	6642	-
241186558	241193216	1	0.15	0.005	0.05	0.97	6658	-
241186558	241193373	0.083	0.04	0.002	0.01	0.53	6815	-
241186558	241193403	1	0.09	0.001	0.04	0.97	6845	-
241186558	241193562	1	0.03	0	0.04	0.97	7004	-
241186558	241193563	0.009	0	0	0	0.39	7005	-
241186558	241193635	1	0.18	0.002	0.05	0.97	7077	-
241186558	241193684	0.817	5.9	0.266	0.54	0.94	7126	-
241186558	241193939	1	0.55	0.006	0.08	0.99	7381	-
241186558	241194063	0.081	0	0	0.03	0.96	7505	-
241186558	241194094	0.081	0	0	0.03	0.96	7536	-
241186558	241194209	0.083	0.04	0.002	0.01	0.53	7651	-
241186558	241194249	1	0.9	0.067	0.14	0.99	7691	-
241186558	241194295	1	0.9	0.067	0.14	0.99	7737	-
241186558	241194350	1	0.09	0.001	0.04	0.97	7792	-
241186558	241194375	1	2.8	0.203	0.41	1	7817	-
241186558	241194400	1	0.53	0.018	0.09	0.98	7842	-
241186558	241194463	0.183	0.03	0.001	0.02	0.74	7905	-
241186558	241194526	0.855	2.85	0.093	0.44	0.96	7968	-
241186558	241194637	0.083	0.04	0.002	0.01	0.53	8079	-
241186558	241194640	1	3.51	0.097	0.57	1	8082	-
241186558	241194783	1	0.09	0.001	0.04	0.97	8225	-
241186558	241194810	1	0.03	0	0.04	0.97	8252	-
241186558	241194871	0.083	0.04	0.002	0.01	0.53	8313	-
241186558	241194877	0.629	0.95	0.046	0.14	0.86	8319	-
241186558	241194914	0.827	0.06	0.003	0.04	0.97	8356	-
241186558	241195094	0.083	0.04	0.002	0.01	0.53	8536	-
241186558	241195261	1	2.18	0.054	0.4	1	8703	-
241186558	241195312	1	0.03	0	0.04	0.97	8754	-
241186558	241195442	0.61	0.08	0.004	0.04	0.96	8884	-
241186558	241195468	1	1.84	0.135	0.28	1	8910	-
241186558	241195481	1	0.03	0	0.04	0.97	8923	-
241186558	241195602	0.313	0.03	0.002	0.03	0.95	9044	-
241186558	241195622	0.237	0.19	0.011	0.03	0.73	9064	-
241186558	241195842	0.016	0	0	0	0.4	9284	-
241186558	241195911	1	0.03	0	0.04	0.97	9353	-
241186558	241195964	1	0.47	0.009	0.08	0.98	9406	-
241186558	241196287	1	0.39	0.038	0.07	0.98	9729	-
241186558	241196333	1	0.03	0	0.04	0.97	9775	-
241186558	241196345	1	0.12	0.001	0.04	0.97	9787	-
241186558	241196582	1	0.12	0.001	0.04	0.97	10024	-
241186558	241196596	1	0.12	0.001	0.04	0.97	10038	-
241186558	241196895	0.016	0	0	0	0.4	10337	-
241186558	241196963	1	0.21	0.002	0.05	0.97	10405	-
241186558	241197048	0.081	0	0	0.03	0.96	10490	-
241186558	241197081	1	0.03	0	0.04	0.97	10523	-
241186558	241197131	0.016	0	0	0	0.4	10573	-
241186558	241197193	1	0.18	0.006	0.05	0.97	10635	-
241186558	241197319	0.095	0.06	0.004	0	0.42	10761	-
241186558	241197434	1	1.84	0.135	0.28	1	10876	-
241186558	241197454	0.016	0	0	0	0.4	10896	-
241186558	241197785	1	0.12	0.001	0.04	0.97	11227	-
241186558	241197791	1	0.09	0.001	0.04	0.97	11233	-
241186558	241197957	1	0.21	0.009	0.05	0.97	11399	-
241186558	241198287	1	1.26	0.024	0.21	1	11729	-
241186558	241198380	0.016	0	0	0	0.4	11822	-
241186558	241198519	1	0.12	0.001	0.04	0.97	11961	-
241186558	241198539	1	0.03	0	0.04	0.97	11981	-
241186558	241198650	0.083	0.04	0.002	0.01	0.53	12092	-
241186558	241198837	0.829	0.11	0.006	0.05	0.97	12279	-
241186558	241198877	0.237	0.19	0.011	0.03	0.73	12319	-
241186558	241198919	0.61	0.08	0.004	0.04	0.96	12361	-
241186558	241198922	1	0.12	0.001	0.04	0.97	12364	-
241186558	241198931	1	0.03	0	0.04	0.97	12373	-
241186558	241199031	1	0.03	0	0.04	0.97	12473	-
241186558	241199059	1	0.12	0.001	0.04	0.97	12501	-
241186558	241199075	0.941	0.21	0.031	0.05	0.97	12517	-
241186558	241199150	1	0.06	0.001	0.04	0.97	12592	-
241186558	241199289	1	0.03	0	0.04	0.97	12731	-
241186558	241199363	1	0.03	0	0.04	0.97	12805	-
241186558	241199497	1	0.03	0	0.04	0.97	12939	-
241186558	241199580	1	0.03	0	0.04	0.97	13022	-
241186558	241199637	1	1.21	0.019	0.2	1	13079	-
241186558	241199648	1	0.12	0.001	0.04	0.97	13090	-
241186558	241199871	1	0.9	0.067	0.14	0.99	13313	-
241186558	241200054	1	0.12	0.001	0.04	0.97	13496	-
241186558	241200076	1	0.39	0.038	0.07	0.98	13518	-
241186558	241200122	1	0.03	0	0.04	0.97	13564	-
241186558	241200438	1	0.55	0.006	0.08	0.99	13880	-
241186558	241200443	1	0.34	0.007	0.06	0.98	13885	-
241186558	241200447	1	0.03	0	0.04	0.97	13889	-
241186558	241200464	0.829	0.11	0.006	0.05	0.97	13906	-
241186558	241200633	1	0.03	0	0.04	0.97	14075	-
241186558	241200673	0.344	0.01	0.001	0.04	0.96	14115	-
241186558	241200729	1	0.03	0	0.04	0.97	14171	-
241186558	241200737	1	0.9	0.067	0.14	0.99	14179	-
241186558	241200776	1	1.84	0.135	0.28	1	14218	-
241186558	241201012	0.861	3.04	0.107	0.46	0.96	14454	-
241186558	241201305	1	0.03	0	0.04	0.97	14747	-
241186558	241201370	0.083	0.04	0.002	0.01	0.53	14812	-
241186558	241201578	0.656	0.06	0.003	0.04	0.96	15020	-
241186558	241201690	1	0.06	0.001	0.04	0.97	15132	-
241186558	241201697	0.016	0	0	0	0.4	15139	-
241186558	241201770	1	0.06	0.001	0.04	0.97	15212	-
241186558	241201785	1	0.06	0.001	0.04	0.97	15227	-
241186558	241201830	0.083	0.04	0.002	0.01	0.53	15272	-
241186558	241201897	1	0.09	0.001	0.04	0.97	15339	-
241186558	241201979	1	0.03	0	0.04	0.97	15421	-
241186558	241202049	0.016	0	0	0	0.4	15491	-
241186558	241202098	0.344	0.01	0.001	0.04	0.96	15540	-
241186558	241202154	1	0.03	0	0.04	0.97	15596	-
241186558	241202226	1	0.03	0	0.04	0.97	15668	-
241186558	241202227	1	0.03	0	0.04	0.97	15669	-
241186558	241202304	1	2.56	0.088	0.46	1	15746	-
241186558	241202409	1	1.84	0.135	0.28	1	15851	-
241186558	241202511	0.908	0.14	0.007	0.05	0.97	15953	-
241186558	241202518	1	0.03	0	0.04	0.97	15960	-
241186558	241202538	1	0.06	0.001	0.04	0.97	15980	-
241186558	241202549	1	0.24	0.003	0.05	0.98	15991	-
241186558	241202628	1	0.03	0	0.04	0.97	16070	-
241186558	241202769	1	0.38	0.008	0.07	0.98	16211	-
241186558	241202994	0.522	0.02	0.001	0.04	0.96	16436	-
241186558	241203050	0.081	0	0	0.03	0.96	16492	-
241186558	241203093	1	0.09	0.001	0.04	0.97	16535	-
241186558	241203191	1	0.03	0	0.04	0.97	16633	-
241186558	241203222	0.016	0	0	0	0.4	16664	-
241186558	241203260	1	0.03	0	0.04	0.97	16702	-
241186558	241203325	1	1.84	0.135	0.28	1	16767	-
241186558	241203506	0.656	0.06	0.003	0.04	0.96	16948	-
241186558	241203593	1	0.27	0.003	0.05	0.98	17035	-
241186558	241203610	1	0.12	0.001	0.04	0.97	17052	-
241186558	241203635	1	0.27	0.003	0.05	0.98	17077	-
241186558	241203684	0.344	0.01	0.001	0.04	0.96	17126	-
241186558	241203754	0.172	0.02	0.001	0.02	0.82	17196	-
241186558	241203756	0.024	0	0	0	0.39	17198	-
241186558	241203774	1	0.09	0.001	0.04	0.97	17216	-
241186558	241203777	1	0.06	0.001	0.04	0.97	17219	-
241186558	241203832	0.172	0.02	0.001	0.02	0.82	17274	-
241186558	241203887	1	1.3	0.024	0.22	1	17329	-
241186558	241204026	0.617	0.11	0.011	0.05	0.96	17468	-
241186558	241204029	1	0.03	0	0.04	0.97	17471	-
241186558	241204326	1	0.5	0.021	0.08	0.98	17768	-
241186558	241204372	1	0.03	0	0.04	0.97	17814	-
241186558	241204379	1	0.09	0.001	0.04	0.97	17821	-
241186558	241204452	1	0.6	0.037	0.09	0.98	17894	-
241186558	241204619	0.428	0.36	0.025	0.06	0.86	18061	-
241186558	241204998	1	8.9	0.555	0.72	1	18440	-
241186558	241205000	0.237	0.19	0.011	0.03	0.73	18442	-
241186558	241205195	1	0.09	0.001	0.04	0.97	18637	-
241186558	241205222	1	0.06	0.001	0.04	0.97	18664	-
241186558	241205223	1	0.03	0	0.04	0.97	18665	-
241186558	241205369	1	0.03	0	0.04	0.97	18811	-
241186558	241205372	1	0.88	0.023	0.14	0.99	18814	-
241186558	241205413	0.282	0.01	0.001	0.03	0.95	18855	-
241186558	241205522	1	0.03	0	0.04	0.97	18964	-
241186558	241205535	0.033	0.01	0	0	0.36	18977	-
241186558	241207680	1	0.06	0.001	0.04	0.97	21122	-
241186558	241207743	1	0.39	0.004	0.06	0.98	21185	-
241186558	241207849	1	1.25	0.019	0.21	1	21291	-
241186558	241207969	0.016	0	0	0	0.4	21411	-
241186558	241208030	0.282	0.01	0.001	0.03	0.95	21472	-
241186558	241208047	0.282	0.01	0.001	0.03	0.95	21489	-
241186558	241208185	0.282	0.01	0.001	0.03	0.95	21627	-
241186558	241208199	1	0.03	0	0.04	0.97	21641	-
241186558	241208407	1	0.03	0	0.04	0.97	21849	-
241186558	241208461	1	0.03	0	0.04	0.97	21903	-
241186558	241208462	0.446	0.77	0.029	0.09	0.73	21904	-
241186558	241208484	1	0.03	0	0.04	0.97	21926	-
241186558	241208509	0.282	0.01	0.001	0.03	0.95	21951	-
241186558	241208586	1	0.09	0.001	0.04	0.97	22028	-
241186558	241208688	0.109	0.17	0.005	0.01	0.48	22130	-
241186558	241208854	0.781	0.17	0.013	0.05	0.97	22296	-
241186558	241208864	0.714	0.14	0.01	0.05	0.97	22306	-
241186558	241208876	1	0.06	0.001	0.04	0.97	22318	-
241186558	241208887	1	0.09	0.001	0.04	0.97	22329	-
241186558	241208916	0.083	0.04	0.002	0.01	0.53	22358	-
241186558	241208920	0.083	0.04	0.002	0.01	0.53	22362	-
241186558	241208924	0.324	0.01	0	0.04	0.96	22366	-
241186558	241208929	1	0.03	0	0.04	0.97	22371	-
241186558	241208931	1	0.12	0.001	0.04	0.97	22373	-
241186558	241208932	1	0.32	0.015	0.06	0.98	22374	-
241186558	241208940	0.073	0.03	0.001	0	0.45	22382	-
241186558	241208945	1	0.03	0	0.04	0.97	22387	-
241186558	241208946	0.755	0.12	0.007	0.05	0.97	22388	-
241186558	241208956	0.625	2.24	0.161	0.26	0.86	22398	-
241186558	241208965	1	0.39	0.004	0.06	0.98	22407	-
241186558	241208966	1	0.15	0.002	0.04	0.97	22408	-
241186558	241208975	1	0.39	0.004	0.06	0.98	22417	-
241186558	241208989	1	0.96	0.015	0.15	0.99	22431	-
241186558	241209010	1	0.03	0	0.04	0.97	22452	-
241186558	241209022	1	0.03	0	0.04	0.97	22464	-
241186558	241209073	1	0.25	0.006	0.05	0.97	22515	-
241186558	241209082	1	0.18	0.002	0.05	0.97	22524	-
241186558	241209086	1	0.9	0.067	0.14	0.99	22528	-
241186558	241209127	1	0.03	0	0.04	0.97	22569	-
241186558	241209175	1	0.12	0.001	0.04	0.97	22617	-
241186558	241209284	1	0.09	0.001	0.04	0.97	22726	-
241186558	241209363	0.141	0.1	0.005	0.01	0.62	22805	-
241186558	241209465	0.016	0	0	0	0.4	22907	-
241186558	241209472	1	0.03	0	0.04	0.97	22914	-
241186558	241209523	1	2.8	0.203	0.41	1	22965	-
241186558	241209595	1	0.39	0.004	0.06	0.98	23037	-
241186558	241209626	1	0.03	0	0.04	0.97	23068	-
241186558	241209684	1	0.03	0	0.04	0.97	23126	-
241186558	241209764	0.679	0.12	0.007	0.05	0.96	23206	-
241186558	241209776	1	0.09	0.001	0.04	0.97	23218	-
241186558	241209803	1	1.84	0.135	0.28	1	23245	-
241186558	241209826	0.746	0.14	0.009	0.05	0.97	23268	-
241186558	241209849	1	0.03	0	0.04	0.97	23291	-
241186558	241209860	1	0.03	0	0.04	0.97	23302	-
241186558	241209975	1	0.06	0.001	0.04	0.97	23417	-
241186558	241210148	1	0.03	0	0.04	0.97	23590	-
241186558	241210318	1	0.09	0.001	0.04	0.97	23760	-
241186558	241210554	1	0.9	0.067	0.14	0.99	23996	-
241186558	241210634	1	0.38	0.008	0.07	0.98	24076	-
241186558	241210676	0.125	0.01	0	0.02	0.73	24118	-
241186558	241210743	1	0.06	0.001	0.04	0.97	24185	-
241186558	241211036	1	0.18	0.002	0.05	0.97	24478	-
241186558	241211136	0.411	0.11	0.003	0.03	0.86	24578	-
241186558	241211225	0.044	0.02	0.001	0	0.46	24667	-
241186558	241211384	1	0.03	0	0.04	0.97	24826	-
241186558	241211421	1	0.03	0	0.04	0.97	24863	-
241186558	241211443	1	0.03	0	0.04	0.97	24885	-
241186558	241211643	0.101	0.01	0	0.02	0.82	25085	-
241186558	241211673	1	0.21	0.002	0.05	0.97	25115	-
241186558	241211742	0.105	0.2	0.011	0	0.34	25184	-
241186558	241211750	0.105	0.2	0.011	0	0.34	25192	-
241186558	241211880	1	0.03	0	0.04	0.97	25322	-
241186558	241211888	1	0.09	0.001	0.04	0.97	25330	-
241186558	241211924	0.044	0.02	0.001	0	0.46	25366	-
241186558	241211927	1	2.8	0.203	0.41	1	25369	-
241186558	241212102	1	0.12	0.001	0.04	0.97	25544	-
241186558	241212170	0.919	0.24	0.019	0.06	0.97	25612	-
241186558	241212180	0.044	0.02	0.001	0	0.46	25622	-
241186558	241212286	0.085	0.09	0.005	0	0.38	25728	-
241186558	241212333	0.61	0.08	0.004	0.04	0.96	25775	-
241186558	241212340	1	0.09	0.001	0.04	0.97	25782	-
241186558	241212359	0.713	0.84	0.027	0.14	0.92	25801	-
241186558	241212376	1	0.06	0.001	0.04	0.97	25818	-
241186558	241212572	0.016	0	0	0	0.4	26014	-
241186558	241212687	1	0.03	0	0.04	0.97	26129	-
241186558	241212855	1	0.03	0	0.04	0.97	26297	-
241186558	241212930	1	0.03	0	0.04	0.97	26372	-
241186558	241213471	0.095	0.06	0.004	0	0.42	26913	-
241186558	241213581	1	0.09	0.001	0.04	0.97	27023	-
241186558	241213588	1	0.18	0.002	0.05	0.97	27030	-
241186558	241213805	1	0.21	0.002	0.05	0.97	27247	-
241186558	241213828	1	0.03	0	0.04	0.97	27270	-
241186558	241213925	1	0.03	0	0.04	0.97	27367	-
241186558	241214132	1	0.03	0	0.04	0.97	27574	-
241186558	241214186	1	0.03	0	0.04	0.97	27628	-
241186558	241214256	0.908	0.14	0.007	0.05	0.97	27698	-
241186558	241214465	0.141	0.1	0.005	0.01	0.62	27907	-
241186558	241214600	0.513	0.25	0.01	0.05	0.87	28042	-
241186558	241214603	1	0.15	0.002	0.04	0.97	28045	-
241186558	241214809	1	0.03	0	0.04	0.97	28251	-
241186558	241215048	1	2.8	0.203	0.41	1	28490	-
241186558	241215055	1	0.15	0.002	0.04	0.97	28497	-
241186558	241215058	1	0.15	0.002	0.04	0.97	28500	-
241186558	241215257	1	0.15	0.002	0.04	0.97	28699	-
241186558	241215298	1	0.15	0.002	0.04	0.97	28740	-
241186558	241215408	1	0.15	0.002	0.04	0.97	28850	-
241186558	241215434	0.144	0.17	0.01	0.01	0.44	28876	-
241186558	241215515	0.456	0.18	0.008	0.04	0.86	28957	-
241186558	241215743	1	0.03	0	0.04	0.97	29185	-
241186558	241215892	1	0.15	0.002	0.04	0.97	29334	-
241186558	241216186	1	0.15	0.002	0.04	0.97	29628	-
241186558	241216192	1	0.15	0.002	0.04	0.97	29634	-
241186558	241216292	1	0.15	0.002	0.04	0.97	29734	-
241186558	241216307	1	0.15	0.002	0.04	0.97	29749	-
241186558	241216374	1	0.15	0.002	0.04	0.97	29816	-
241186558	241216385	1	0.06	0.001	0.04	0.97	29827	-
241186558	241216484	0.829	0.11	0.006	0.05	0.97	29926	-
241186558	241216486	1	0.15	0.002	0.04	0.97	29928	-
241186558	241216488	0.819	9.22	0.569	0.59	0.93	29930	-
241186558	241216649	1	0.03	0	0.04	0.97	30091	-
241186558	241216894	1	1.78	0.042	0.32	1	30336	-
241186558	241216946	0.819	9.22	0.569	0.59	0.93	30388	-
241186558	241217087	1	0.12	0.001	0.04	0.97	30529	-
241186558	241217130	1	0.87	0.018	0.13	0.99	30572	-
241186558	241217388	0.713	0.84	0.03	0.14	0.92	30830	-
241186558	241217464	1	0.06	0.001	0.04	0.97	30906	-
241186558	241217564	0.016	0	0	0	0.4	31006	-
241186558	241217729	1	0.03	0	0.04	0.97	31171	-
241186558	241217752	1	0.03	0	0.04	0.97	31194	-
241186558	I740L	1	0.55	0.014	0.09	0.98	31211	-
241186558	241217782	1	0.03	0	0.04	0.97	31224	-
241186558	241217928	1	0.03	0	0.04	0.97	31370	-
241186558	241217933	1	0.9	0.067	0.14	0.99	31375	-
241186558	241217935	1	0.09	0.001	0.04	0.97	31377	-
241186558	241218264	1	0.15	0.002	0.04	0.97	31706	-
241186558	241218361	0.453	0.04	0.002	0.04	0.96	31803	-
241186558	241218389	1	0.03	0	0.04	0.97	31831	-
241186558	241218456	1	0.06	0.001	0.04	0.97	31898	-
241186558	241218512	0.829	0.11	0.006	0.05	0.97	31954	-
241186558	241218549	1	0.03	0	0.04	0.97	31991	-
241186558	241218604	1	0.03	0	0.04	0.97	32046	-
241186558	241218734	0.453	0.04	0.002	0.04	0.96	32176	-
241186558	241218796	0.221	0.01	0	0.03	0.96	32238	-
241186558	241219185	1	0.03	0	0.04	0.97	32627	-
241186558	241219333	1	0.06	0.001	0.04	0.97	32775	-
241186558	241219376	1	0.87	0.018	0.13	0.99	32818	-
241186558	241219383	1	0.03	0	0.04	0.97	32825	-
241186558	241219526	0.665	5.15	0.27	0.41	0.84	32968	-
241186558	241219624	1	0.03	0	0.04	0.97	33066	-
241186558	241219750	1	0.06	0.001	0.04	0.97	33192	-
241186558	241219806	0.745	0.09	0.004	0.04	0.97	33248	-
241186558	241219810	1	0.03	0	0.04	0.97	33252	-
241186558	241219834	1	0.15	0.002	0.04	0.97	33276	-
241186558	241219851	0.115	0.11	0.005	0.01	0.43	33293	-
241186558	241219863	1	0.12	0.001	0.04	0.97	33305	-
241186558	241219977	1	0.03	0	0.04	0.97	33419	-
241186558	241220191	0.687	0.04	0.002	0.04	0.96	33633	-
241186558	241220259	1	0.3	0.003	0.06	0.98	33701	-
241186558	241220305	1	0.15	0.002	0.04	0.97	33747	-
241186558	241220321	0.016	0	0	0	0.4	33763	-
241186558	241220560	1	0.5	0.017	0.08	0.98	34002	-
241186558	241220579	0.027	0.01	0	0	0.32	34021	-
241186558	241220585	1	0.03	0	0.04	0.97	34027	-
241186558	241220667	1	0.15	0.002	0.04	0.97	34109	-
241186558	241220748	1	0.12	0.005	0.04	0.97	34190	-
241186558	241221132	1	1.1	0.021	0.18	0.99	34574	-
241186558	241221152	1	0.18	0.002	0.05	0.97	34594	-
241186558	241221153	0.081	0	0	0.03	0.96	34595	-
241186558	241221161	1	0.03	0	0.04	0.97	34603	-
241186558	241221195	1	0.12	0.001	0.04	0.97	34637	-
241186558	241221221	1	0.15	0.002	0.04	0.97	34663	-
241186558	241221370	1	0.15	0.002	0.04	0.97	34812	-
241186558	241221372	0.221	0.01	0	0.03	0.96	34814	-
241186558	241221899	1	0.12	0.001	0.04	0.97	35341	-
241186558	241221963	1	0.09	0.001	0.04	0.97	35405	-
241186558	241222007	1	0.12	0.001	0.04	0.97	35449	-
241186558	241222051	1	2.03	0.041	0.37	1	35493	-
241186558	241222131	1	0.06	0.001	0.04	0.97	35573	-
241186558	241222190	1	0.03	0	0.04	0.97	35632	-
241186558	241222489	1	0.15	0.002	0.04	0.97	35931	-
241186558	241222551	1	0.15	0.002	0.04	0.97	35993	-
241186558	241222584	1	0.03	0	0.04	0.97	36026	-
241186558	241222613	0.221	0.01	0	0.03	0.96	36055	-
241186558	241222776	1	0.03	0	0.04	0.97	36218	-
241186558	241222843	0.687	0.04	0.002	0.04	0.96	36285	-
241186558	241222858	0.666	2.57	0.092	0.32	0.86	36300	-
241186558	241222865	1	0.15	0.002	0.04	0.97	36307	-
241186558	241223015	1	0.18	0.002	0.05	0.97	36457	-
241186558	241223018	1	0.03	0	0.04	0.97	36460	-
241186558	241223317	0.212	0.05	0.002	0.02	0.75	36759	-
241186558	241223370	1	0.27	0.003	0.05	0.98	36812	-
241186558	241223439	1	0.15	0.002	0.04	0.97	36881	-
241186558	241223817	1	0.9	0.067	0.14	0.99	37259	-
241186558	241223851	1	0.06	0.001	0.04	0.97	37293	-
241186558	241223861	1	0.15	0.002	0.04	0.97	37303	-
241186558	241223944	1	0.35	0.015	0.07	0.98	37386	-
241186558	241224022	1	0.03	0	0.04	0.97	37464	-
241186558	241224046	1	0.15	0.002	0.04	0.97	37488	-
241186558	241224200	1	0.03	0	0.04	0.97	37642	-
241186558	241224283	1	0.12	0.001	0.04	0.97	37725	-
241186558	241224319	1	0.15	0.002	0.04	0.97	37761	-
241186558	241224465	0.428	0.36	0.025	0.06	0.86	37907	-
241186558	241224650	1	0.03	0	0.04	0.97	38092	-
241186558	241224693	1	0.12	0.001	0.04	0.97	38135	-
241186558	241224706	1	0.12	0.001	0.04	0.97	38148	-
241186558	241224778	0.62	3.18	0.129	0.33	0.82	38220	-
241186558	241224829	1	0.03	0	0.04	0.97	38271	-
241186558	241224830	1	0.9	0.067	0.14	0.99	38272	-
241186558	241224888	1	2.8	0.203	0.41	1	38330	-
241186558	241225001	1	0.03	0	0.04	0.97	38443	-
241186558	241225058	1	0.03	0	0.04	0.97	38500	-
241186558	241225147	0.745	0.09	0.004	0.04	0.97	38589	-
241186558	241225394	1	0.3	0.003	0.06	0.98	38836	-
241186558	241225464	1	0.06	0.001	0.04	0.97	38906	-
241186558	241225602	1	0.51	0.013	0.08	0.98	39044	-
241186558	241225633	0.163	0.38	0.022	0.02	0.41	39075	-
241186558	241225634	1	0.03	0	0.04	0.97	39076	-
241186558	241225655	1	0.03	0	0.04	0.97	39097	-
241186558	241225797	1	0.27	0.003	0.05	0.98	39239	-
241186558	241225975	1	0.06	0.001	0.04	0.97	39417	-
241186558	241226273	0.237	0.19	0.011	0.03	0.73	39715	-
241186558	241226286	1	0.18	0.006	0.05	0.97	39728	-
241186558	241226368	1	3.59	0.107	0.58	1	39810	-
241186558	241226393	1	0.06	0.001	0.04	0.97	39835	-
241186558	241226488	1	0.03	0	0.04	0.97	39930	-
241186558	241226510	1	0.03	0	0.04	0.97	39952	-
241186558	241226517	0.144	0.2	0.011	0.01	0.47	39959	-
241186558	241226574	0.044	0.02	0.001	0	0.46	40016	-
241186558	241226623	1	0.03	0	0.04	0.97	40065	-
241186558	241226626	0.687	0.04	0.002	0.04	0.96	40068	-
241186558	241226797	0.24	0.39	0.024	0.03	0.6	40239	-
241186558	241226822	1	0.03	0	0.04	0.97	40264	-
241186558	241226828	1	0.03	0	0.04	0.97	40270	-
241186558	241226868	0.237	0.19	0.011	0.03	0.73	40310	-
241186558	241226893	1	0.03	0	0.04	0.97	40335	-
241186558	241226930	1	0.06	0.001	0.04	0.97	40372	-
241186558	241226954	1	0.03	0	0.04	0.97	40396	-
241186558	241226956	1	0.03	0	0.04	0.97	40398	-
241186558	241227135	1	3.1	0.073	0.53	1	40577	-
241186558	241227153	1	2.86	0.068	0.5	1	40595	-
241186558	241227162	0.044	0.02	0.001	0	0.46	40604	-
241186558	241227198	1	0.06	0.001	0.04	0.97	40640	-
241186558	241227371	0.044	0.02	0.001	0	0.46	40813	-
241186558	241227466	1	0.03	0	0.04	0.97	40908	-
241186558	241227576	1	0.06	0.001	0.04	0.97	41018	-
241186558	241227628	1	0.03	0	0.04	0.97	41070	-
241186558	241227674	1	0.03	0	0.04	0.97	41116	-
241186558	241227718	1	0.12	0.001	0.04	0.97	41160	-
241186558	241227731	0.221	0.01	0	0.03	0.96	41173	-
241186558	241227748	1	2.98	0.071	0.52	1	41190	-
241186558	241227916	1	0.06	0.001	0.04	0.97	41358	-
241186558	241227922	0.801	4.71	0.179	0.5	0.93	41364	-
241186558	241228073	1	0.39	0.016	0.07	0.98	41515	-
241186558	241228173	0.428	0.36	0.025	0.06	0.86	41615	-
241186558	241228230	1	0.03	0	0.04	0.97	41672	-
241186558	241228325	1	0.03	0	0.04	0.97	41767	-
241186558	241228418	1	0.21	0.002	0.05	0.97	41860	-
241186558	241228540	0.428	0.36	0.025	0.06	0.86	41982	-
241186558	241228556	1	0.03	0	0.04	0.97	41998	-
241186558	241228640	1	0.09	0.001	0.04	0.97	42082	-
241186558	241228706	1	0.06	0.001	0.04	0.97	42148	-
241186558	241228911	1	0.06	0.001	0.04	0.97	42353	-
241186558	241228928	1	0.12	0.001	0.04	0.97	42370	-
241186558	241229073	1	0.15	0.002	0.04	0.97	42515	-
241186558	241229103	1	0.12	0.001	0.04	0.97	42545	-
241186558	241229130	1	0.03	0	0.04	0.97	42572	-
241186558	241229363	1	0.09	0.001	0.04	0.97	42805	-
241186558	241229522	0.947	0.09	0.004	0.04	0.97	42964	-
241186558	241229561	0.794	4.33	0.162	0.48	0.93	43003	-
241186558	241229565	0.947	0.09	0.004	0.04	0.97	43007	-
241186558	241229734	0.428	0.36	0.025	0.06	0.86	43176	-
241186558	241229982	1	0.03	0	0.04	0.97	43424	-
241186558	241230071	1	0.12	0.001	0.04	0.97	43513	-
241186558	241230545	1	0.9	0.067	0.14	0.99	43987	-
241186558	241231098	1	0.03	0	0.04	0.97	44540	-
241186558	241231175	1	0.15	0.002	0.04	0.97	44617	-
241186558	241231257	1	0.03	0	0.04	0.97	44699	-
241186558	241231487	1	0.24	0.003	0.05	0.98	44929	-
241186558	241231578	1	0.03	0	0.04	0.97	45020	-
241186558	241231598	1	0.03	0	0.04	0.97	45040	-
241186558	241231961	1	0.24	0.003	0.05	0.98	45403	-
241186558	241232047	1	0.06	0.001	0.04	0.97	45489	-
241186558	241232225	1	0.15	0.002	0.04	0.97	45667	-
241186558	241232380	1	0.03	0	0.04	0.97	45822	-
241186558	241232739	1	0.06	0.001	0.04	0.97	46181	-
241186558	241233054	1	0.03	0	0.04	0.97	46496	-
241186558	241233213	1	0.24	0.003	0.05	0.98	46655	-
241186558	241233356	1	0.03	0	0.04	0.97	46798	-
241186558	241233394	1	0.03	0	0.04	0.97	46836	-
241186558	241233417	0.428	0.36	0.025	0.06	0.86	46859	-
241186558	241233439	1	0.15	0.002	0.04	0.97	46881	-
241186558	241233832	1	2.57	0.062	0.46	1	47274	-
241186558	241234002	0.428	0.36	0.025	0.06	0.86	47444	-
241186558	241234077	1	0.06	0.001	0.04	0.97	47519	-
241186558	241234118	0.428	0.36	0.025	0.06	0.86	47560	-
241186558	241234216	1	0.35	0.015	0.07	0.98	47658	-
241186558	241234263	1	0.03	0	0.04	0.97	47705	-
241186558	241234272	1	0.24	0.003	0.05	0.98	47714	-
241186558	241234467	1	0.15	0.002	0.04	0.97	47909	-
241186558	241234500	1	0.12	0.005	0.04	0.97	47942	-
241186558	241234501	0.056	0.02	0.001	0	0.4	47943	-
241186558	241234630	1	0.06	0.001	0.04	0.97	48072	-
241186558	241234892	1	0.12	0.001	0.04	0.97	48334	-
241186558	241235022	0.141	0.1	0.005	0.01	0.62	48464	-
241186558	241235445	1	0.18	0.006	0.05	0.97	48887	-
241186558	241235477	1	0.06	0.001	0.04	0.97	48919	-
241186558	241235603	0.428	0.36	0.025	0.06	0.86	49045	-
241186558	241235720	1	0.03	0	0.04	0.97	49162	-
241186558	241235892	0.324	0.01	0	0.04	0.96	49334	-
241186558	241235916	1	1.5	0.027	0.26	1	49358	-
241186558	241236006	1	0.35	0.015	0.07	0.98	49448	-
241186558	241236015	1	0.03	0	0.04	0.97	49457	-
241186558	241236199	1	0.15	0.002	0.04	0.97	49641	-
241186558	241236331	0.057	0.02	0.001	0	0.44	49773	-
241186558	241236408	0.141	0.1	0.005	0.01	0.62	49850	-
241186558	241236431	1	0.03	0	0.04	0.97	49873	-
241186558	241236604	0.716	1.98	0.066	0.3	0.9	50046	-
241186558	241236606	1	0.06	0.001	0.04	0.97	50048	-
241186558	241236838	1	0.06	0.001	0.04	0.97	50280	-
241186558	241236985	0.085	0	0	0.03	0.95	50427	-
241186558	241236991	1	0.12	0.001	0.04	0.97	50433	-
241186558	241237014	0.835	8.47	0.449	0.6	0.94	50456	-
241186558	241237069	1	0.06	0.001	0.04	0.97	50511	-
241186558	241237134	1	2.74	0.066	0.48	1	50576	-
241186558	241237135	1	0.03	0	0.04	0.97	50577	-
241186558	241237178	1	0.03	0	0.04	0.97	50620	-
241186558	241237195	0.044	0.02	0.001	0	0.46	50637	-
241186558	241237291	1	0.31	0.007	0.06	0.98	50733	-
241186558	241237361	1	0.06	0.001	0.04	0.97	50803	-
241186558	241237362	1	0.06	0.001	0.04	0.97	50804	-
241186558	241237670	0.016	0	0	0	0.4	51112	-
241186558	241237850	1	1.29	0.02	0.21	1	51292	-
241186558	241237898	1	0.03	0	0.04	0.97	51340	-
241186558	241238122	0.237	0.19	0.011	0.03	0.73	51564	-
241186558	241238150	0.786	3.76	0.158	0.46	0.92	51592	-
241186558	241238261	0.678	6.3	0.35	0.44	0.84	51703	-
241186558	241238897	1	0.03	0	0.04	0.97	52339	-
241186558	241238969	0.016	0	0	0	0.4	52411	-
241186558	241239378	1	0.03	0	0.04	0.97	52820	-
241186558	241239719	1	0.28	0.007	0.06	0.98	53161	-
241186558	241239892	0.237	0.19	0.011	0.03	0.73	53334	-
241186558	241239915	1	0.03	0	0.04	0.97	53357	-
241186558	241240021	1	0.06	0.001	0.04	0.97	53463	-
241186558	241240094	1	0.06	0.001	0.04	0.97	53536	-
241186558	241240105	0.105	0.2	0.011	0	0.34	53547	-
241186558	241240226	1	0.09	0.001	0.04	0.97	53668	-
241186558	241240262	1	0.33	0.004	0.06	0.98	53704	-
241186558	241240786	1	1.84	0.135	0.28	1	54228	-
241186558	241240905	0.016	0	0	0	0.4	54347	-
241186558	241241081	0.141	0.1	0.005	0.01	0.62	54523	-
241186558	241241170	1	0.06	0.001	0.04	0.97	54612	-
241186558	241241246	0.237	0.19	0.011	0.03	0.73	54688	-
241186558	241241342	1	0.12	0.001	0.04	0.97	54784	-
241186558	241241352	1	0.06	0.001	0.04	0.97	54794	-
241186558	241241413	0.237	0.19	0.011	0.03	0.73	54855	-
241186560	241186590	1	6.78	0.248	0.74	1	30	20.55
241186560	241186604	1	1.03	0.047	0.16	0.99	44	-
241186560	241186610	1	1.39	0.063	0.24	1	50	-
241186560	241186614	1	1.39	0.063	0.24	1	54	-
241186560	241186621	1	0.34	0.015	0.06	0.98	61	-
241186560	241186694	0.227	1.04	0.043	0.06	0.4	134	-
241186560	241186931	0.07	0	0	0.02	0.82	371	-
241186560	241187170	0.07	0	0	0.02	0.82	610	-
241186560	241187277	1	3.12	0.111	0.51	1	717	-
241186560	241187399	0.795	1.52	0.062	0.26	0.94	839	-
241186560	241187458	1	3.12	0.111	0.51	1	898	-
241186560	241187581	1	0.35	0.004	0.06	0.98	1021	-
241186560	241187616	0.626	1.42	0.044	0.21	0.84	1056	-
241186560	241187676	1	0.11	0.001	0.04	0.97	1116	-
241186560	241187678	1	0.11	0.001	0.04	0.97	1118	-
241186560	241187870	0.728	0.97	0.049	0.16	0.92	1310	-
241186560	241187885	1	0.35	0.004	0.06	0.98	1325	-
241186560	241187919	0.247	0.02	0.001	0.03	0.95	1359	-
241186560	241187975	1	0.71	0.024	0.11	0.99	1415	-
241186560	241188361	1	0.11	0.001	0.04	0.97	1801	-
241186560	241188371	1	0.34	0.015	0.06	0.98	1811	-
241186560	241188486	1	0.4	0.009	0.07	0.98	1926	-
241186560	241188487	1	0.11	0.001	0.04	0.97	1927	-
241186560	241188686	1	0.11	0.001	0.04	0.97	2126	-
241186560	241188883	1	0.45	0.013	0.07	0.98	2323	-
241186560	241188927	0.41	0.02	0.001	0.04	0.96	2367	-
241186560	241188951	1	0.23	0.003	0.05	0.98	2391	-
241186560	241188991	1	0.35	0.004	0.06	0.98	2431	-
241186560	241189001	0.288	0.07	0.004	0.03	0.83	2441	-
241186560	241189027	1	0.11	0.001	0.04	0.97	2467	-
241186560	241189032	0.288	0.07	0.004	0.03	0.83	2472	-
241186560	241189079	1	1.39	0.063	0.24	1	2519	-
241186560	241189128	0.942	8.2	0.248	0.74	0.99	2568	-
241186560	241189194	0.41	0.02	0.001	0.04	0.96	2634	-
241186560	241189328	1	0.94	0.064	0.15	0.99	2768	-
241186560	241189329	1	0.64	0.015	0.1	0.98	2769	-
241186560	241189349	0.519	3.19	0.116	0.29	0.69	2789	-
241186560	241189363	1	1.03	0.047	0.16	0.99	2803	-
241186560	241189515	1	1.21	0.031	0.2	1	2955	-
241186560	241189763	1	0.75	0.013	0.11	0.99	3203	-
241186560	241189851	0.11	0.1	0.004	0	0.41	3291	-
241186560	241189915	1	0.23	0.003	0.05	0.98	3355	-
241186560	241190040	1	0.4	0.009	0.07	0.98	3480	-
241186560	241190072	0.112	0.09	0.003	0.01	0.44	3512	-
241186560	241190100	1	0.35	0.004	0.06	0.98	3540	-
241186560	241190168	1	0.34	0.015	0.06	0.98	3608	-
241186560	241190178	1	0.11	0.001	0.04	0.97	3618	-
241186560	241190354	0.079	0.03	0.001	0	0.46	3794	-
241186560	241190416	1	1.06	0.045	0.17	0.99	3856	-
241186560	241190558	0.847	4.6	0.146	0.56	0.95	3998	-
241186560	241190758	0.638	1.53	0.045	0.23	0.85	4198	-
241186560	241190883	1	0.64	0.015	0.1	0.98	4323	-
241186560	241191048	0.07	0	0	0.02	0.82	4488	-
241186560	241191095	1	0.82	0.01	0.12	0.99	4535	-
241186560	241191453	1	0.45	0.013	0.07	0.98	4893	-
241186560	241191524	1	0.51	0.01	0.08	0.98	4964	-
241186560	241191584	1	1.34	0.047	0.22	1	5024	-
241186560	241191589	1	0.68	0.031	0.1	0.99	5029	-
241186560	241191661	1	0.66	0.039	0.11	0.98	5101	-
241186560	241191822	0.072	0.01	0	0.01	0.65	5262	-
241186560	241191943	1	0.11	0.001	0.04	0.97	5383	-
241186560	241192107	1	5.58	0.213	0.69	1	5547	-
241186560	241192217	0.07	0	0	0.02	0.82	5657	-
241186560	241192218	1	18.36	0.599	0.89	1	5658	-
241186560	241192256	1	18.36	0.599	0.89	1	5696	-
241186560	241192294	1	1.03	0.047	0.16	0.99	5734	-
241186560	241192387	1	0.34	0.015	0.06	0.98	5827	-
241186560	241192405	1	18.36	0.599	0.89	1	5845	-
241186560	241192465	0.075	0.01	0.001	0.01	0.55	5905	-
241186560	241192527	1	0.34	0.015	0.06	0.98	5967	-
241186560	241192769	1	0.35	0.004	0.06	0.98	6209	-
241186560	241192916	1	1.93	0.049	0.35	1	6356	-
241186560	241193195	0.157	0.03	0.001	0.02	0.73	6635	-
241186560	241193200	1	0.51	0.01	0.08	0.98	6640	-
241186560	241193216	1	0.58	0.022	0.09	0.98	6656	-
241186560	241193373	1	1.76	0.079	0.31	1	6813	-
241186560	241193403	1	0.35	0.004	0.06	0.98	6843	-
241186560	241193562	1	0.11	0.001	0.04	0.97	7002	-
241186560	241193563	0.171	0.05	0.002	0.02	0.67	7003	-
241186560	241193635	1	2.74	0.095	0.46	1	7075	-
241186560	241193684	0.955	15.09	0.527	0.81	0.99	7124	-
241186560	241193939	1	0.96	0.027	0.15	0.99	7379	-
241186560	241194063	1	3.81	0.128	0.57	1	7503	-
241186560	241194094	1	3.81	0.128	0.57	1	7534	-
241186560	241194209	0.41	0.02	0.001	0.04	0.96	7649	-
241186560	241194249	1	0.64	0.015	0.1	0.98	7689	-
241186560	241194295	1	0.64	0.015	0.1	0.98	7735	-
241186560	241194350	1	1.03	0.047	0.16	0.99	7790	-
241186560	241194375	1	1.03	0.047	0.16	0.99	7815	-
241186560	241194400	1	1.51	0.077	0.26	1	7840	-
241186560	241194463	0.708	1.58	0.061	0.25	0.89	7903	-
241186560	241194526	0.819	10.98	0.372	0.66	0.91	7966	-
241186560	241194637	1	1.76	0.079	0.31	1	8077	-
241186560	241194640	0.373	1.6	0.059	0.14	0.57	8080	-
241186560	241194783	1	0.35	0.004	0.06	0.98	8223	-
241186560	241194810	1	0.34	0.015	0.06	0.98	8250	-
241186560	241194871	1	1.76	0.079	0.31	1	8311	-
241186560	241194877	0.249	0.2	0.011	0.02	0.61	8317	-
241186560	241194914	0.326	0.03	0.002	0.04	0.95	8354	-
241186560	241195094	1	1.76	0.079	0.31	1	8534	-
241186560	241195261	0.794	4.39	0.149	0.51	0.92	8701	-
241186560	241195312	1	0.34	0.015	0.06	0.98	8752	-
241186560	241195442	1	1.93	0.049	0.35	1	8882	-
241186560	241195468	1	0.68	0.031	0.1	0.99	8908	-
241186560	241195481	1	0.11	0.001	0.04	0.97	8921	-
241186560	241195602	1	3.17	0.075	0.55	1	9042	-
241186560	241195622	1	1.03	0.047	0.16	0.99	9062	-
241186560	241195842	1	0.21	0.01	0.05	0.97	9282	-
241186560	241195911	1	0.34	0.015	0.06	0.98	9351	-
241186560	241195964	1	0.66	0.039	0.11	0.98	9404	-
241186560	241196287	0.901	4.09	0.136	0.58	0.98	9727	-
241186560	241196333	1	0.11	0.001	0.04	0.97	9773	-
241186560	241196345	0.071	0.01	0	0.01	0.72	9785	-
241186560	241196582	0.071	0.01	0	0.01	0.72	10022	-
241186560	241196596	0.071	0.01	0	0.01	0.72	10036	-
241186560	241196895	1	0.21	0.01	0.05	0.97	10335	-
241186560	241196963	1	0.82	0.01	0.12	0.99	10403	-
241186560	241197048	1	3.81	0.128	0.57	1	10488	-
241186560	241197081	1	0.11	0.001	0.04	0.97	10521	-
241186560	241197131	1	0.21	0.01	0.05	0.97	10571	-
241186560	241197193	0.9	5.03	0.215	0.6	0.98	10633	-
241186560	241197319	1	1.6	0.052	0.28	1	10759	-
241186560	241197434	1	0.68	0.031	0.1	0.99	10874	-
241186560	241197454	1	0.21	0.01	0.05	0.97	10894	-
241186560	241197785	0.071	0.01	0	0.01	0.72	11225	-
241186560	241197791	1	0.35	0.004	0.06	0.98	11231	-
241186560	241197957	1	1.99	0.041	0.37	1	11397	-
241186560	241198287	0.497	0.66	0.025	0.09	0.79	11727	-
241186560	241198380	1	0.21	0.01	0.05	0.97	11820	-
241186560	241198519	0.071	0.01	0	0.01	0.72	11959	-
241186560	241198539	1	0.34	0.015	0.06	0.98	11979	-
241186560	241198650	0.41	0.02	0.001	0.04	0.96	12090	-
241186560	241198837	0.475	0.21	0.008	0.04	0.86	12277	-
241186560	241198877	1	1.64	0.047	0.27	1	12317	-
241186560	241198919	1	1.93	0.049	0.35	1	12359	-
241186560	241198922	0.071	0.01	0	0.01	0.72	12362	-
241186560	241198931	1	0.11	0.001	0.04	0.97	12371	-
241186560	241199031	1	0.11	0.001	0.04	0.97	12471	-
241186560	241199059	1	0.46	0.006	0.07	0.98	12499	-
241186560	241199075	0.898	3.96	0.124	0.57	0.97	12515	-
241186560	241199150	0.07	0	0	0.02	0.82	12590	-
241186560	241199289	1	0.11	0.001	0.04	0.97	12729	-
241186560	241199363	1	0.34	0.015	0.06	0.98	12803	-
241186560	241199497	1	0.11	0.001	0.04	0.97	12937	-
241186560	241199580	1	0.34	0.015	0.06	0.98	13020	-
241186560	241199637	1	2.42	0.082	0.44	1	13077	-
241186560	241199648	0.071	0.01	0	0.01	0.72	13088	-
241186560	241199871	1	0.34	0.015	0.06	0.98	13311	-
241186560	241200054	0.071	0.01	0	0.01	0.72	13494	-
241186560	241200076	0.901	4.09	0.136	0.58	0.98	13516	-
241186560	241200122	1	0.11	0.001	0.04	0.97	13562	-
241186560	241200438	1	0.96	0.027	0.15	0.99	13878	-
241186560	241200443	1	0.74	0.032	0.12	0.99	13883	-
241186560	241200447	1	0.34	0.015	0.06	0.98	13887	-
241186560	241200464	0.475	0.21	0.008	0.04	0.86	13904	-
241186560	241200633	1	0.34	0.015	0.06	0.98	14073	-
241186560	241200673	0.913	6.2	0.252	0.65	0.98	14113	-
241186560	241200729	1	0.11	0.001	0.04	0.97	14169	-
241186560	241200737	1	0.64	0.015	0.1	0.98	14177	-
241186560	241200776	1	0.68	0.031	0.1	0.99	14216	-
241186560	241201012	0.763	10.56	0.366	0.6	0.87	14452	-
241186560	241201305	1	0.34	0.015	0.06	0.98	14745	-
241186560	241201370	0.41	0.02	0.001	0.04	0.96	14810	-
241186560	241201578	0.353	0.1	0.004	0.03	0.84	15018	-
241186560	241201690	1	0.68	0.031	0.1	0.99	15130	-
241186560	241201697	1	0.21	0.01	0.05	0.97	15137	-
241186560	241201770	1	0.23	0.003	0.05	0.98	15210	-
241186560	241201785	1	0.23	0.003	0.05	0.98	15225	-
241186560	241201830	0.41	0.02	0.001	0.04	0.96	15270	-
241186560	241201897	1	0.35	0.004	0.06	0.98	15337	-
241186560	241201979	1	0.34	0.015	0.06	0.98	15419	-
241186560	241202049	1	0.21	0.01	0.05	0.97	15489	-
241186560	241202098	0.913	6.2	0.252	0.65	0.98	15538	-
241186560	241202154	1	0.34	0.015	0.06	0.98	15594	-
241186560	241202226	1	0.11	0.001	0.04	0.97	15666	-
241186560	241202227	1	0.11	0.001	0.04	0.97	15667	-
241186560	241202304	0.907	9.53	0.316	0.73	0.97	15744	-
241186560	241202409	1	0.68	0.031	0.1	0.99	15849	-
241186560	241202511	0.523	0.28	0.01	0.05	0.87	15951	-
241186560	241202518	1	0.34	0.015	0.06	0.98	15958	-
241186560	241202538	1	0.23	0.003	0.05	0.98	15978	-
241186560	241202549	0.595	0.06	0.004	0.04	0.96	15989	-
241186560	241202628	1	0.11	0.001	0.04	0.97	16068	-
241186560	241202769	0.505	2.24	0.096	0.23	0.71	16209	-
241186560	241202994	0.826	2.11	0.11	0.36	0.95	16434	-
241186560	241203050	1	3.81	0.128	0.57	1	16490	-
241186560	241203093	1	0.35	0.004	0.06	0.98	16533	-
241186560	241203191	1	0.11	0.001	0.04	0.97	16631	-
241186560	241203222	1	0.21	0.01	0.05	0.97	16662	-
241186560	241203260	1	0.11	0.001	0.04	0.97	16700	-
241186560	241203325	1	0.68	0.031	0.1	0.99	16765	-
241186560	241203506	1	0.44	0.032	0.08	0.98	16946	-
241186560	241203593	1	0.75	0.013	0.11	0.99	17033	-
241186560	241203610	1	0.46	0.006	0.07	0.98	17050	-
241186560	241203635	0.125	0	0	0.03	0.95	17075	-
241186560	241203684	0.574	0.11	0.009	0.05	0.96	17124	-
241186560	241203754	0.139	0.34	0.016	0.01	0.33	17194	-
241186560	241203756	0.196	0.75	0.033	0.03	0.37	17196	-
241186560	241203774	0.828	0.05	0.003	0.04	0.97	17214	-
241186560	241203777	0.07	0	0	0.02	0.82	17217	-
241186560	241203832	0.02	0.01	0	-0.01	0.23	17272	-
241186560	241203887	0.678	1.32	0.048	0.21	0.88	17327	-
241186560	241204026	0.012	0	0	0	0.5	17466	-
241186560	241204029	1	0.34	0.015	0.06	0.98	17469	-
241186560	241204326	0.831	2.03	0.064	0.35	0.95	17766	-
241186560	241204372	1	0.11	0.001	0.04	0.97	17812	-
241186560	241204379	0.828	0.05	0.003	0.04	0.97	17819	-
241186560	241204452	0.292	0.31	0.014	0.03	0.62	17892	-
241186560	241204619	1	0.98	0.031	0.15	0.99	18059	-
241186560	241204998	1	3.51	0.128	0.55	1	18438	-
241186560	241205000	0.828	0.05	0.003	0.04	0.97	18440	-
241186560	241205195	0.385	0.11	0.007	0.03	0.85	18635	-
241186560	241205222	0.07	0	0	0.02	0.82	18662	-
241186560	241205223	1	0.11	0.001	0.04	0.97	18663	-
241186560	241205369	1	0.11	0.001	0.04	0.97	18809	-
241186560	241205372	0.013	0	0	-0.01	0.22	18812	-
241186560	241205413	1	1.09	0.041	0.18	0.99	18853	-
241186560	241205522	1	0.11	0.001	0.04	0.97	18962	-
241186560	241205535	0.507	0.46	0.016	0.07	0.82	18975	-
241186560	241207680	1	0.23	0.003	0.05	0.98	21120	-
241186560	241207743	0.751	2.68	0.12	0.38	0.91	21183	-
241186560	241207849	1	2.87	0.084	0.51	1	21289	-
241186560	241207969	1	0.21	0.01	0.05	0.97	21409	-
241186560	241208030	1	1.09	0.041	0.18	0.99	21470	-
241186560	241208047	1	1.09	0.041	0.18	0.99	21487	-
241186560	241208185	1	1.09	0.041	0.18	0.99	21625	-
241186560	241208199	1	0.11	0.001	0.04	0.97	21639	-
241186560	241208407	1	0.11	0.001	0.04	0.97	21847	-
241186560	241208461	1	0.11	0.001	0.04	0.97	21901	-
241186560	241208462	0.55	5.24	0.19	0.36	0.69	21902	-
241186560	241208484	1	0.11	0.001	0.04	0.97	21924	-
241186560	241208509	1	1.09	0.041	0.18	0.99	21949	-
241186560	241208586	0.828	0.05	0.003	0.04	0.97	22026	-
241186560	241208688	0.501	0.68	0.024	0.09	0.82	22128	-
241186560	241208854	0.782	1.39	0.055	0.24	0.94	22294	-
241186560	241208864	0.768	1.27	0.052	0.22	0.93	22304	-
241186560	241208876	1	0.68	0.031	0.1	0.99	22316	-
241186560	241208887	0.828	0.05	0.003	0.04	0.97	22327	-
241186560	241208916	0.136	0.01	0	0.02	0.84	22356	-
241186560	241208920	0.136	0.01	0	0.02	0.84	22360	-
241186560	241208924	0.343	0.06	0.002	0.03	0.85	22364	-
241186560	241208929	1	0.11	0.001	0.04	0.97	22369	-
241186560	241208931	1	0.16	0.006	0.05	0.97	22371	-
241186560	241208932	0.163	0.4	0.019	0.02	0.36	22372	-
241186560	241208940	0.246	1.05	0.057	0.06	0.41	22380	-
241186560	241208945	1	0.11	0.001	0.04	0.97	22385	-
241186560	241208946	0.244	0.69	0.035	0.04	0.46	22386	-
241186560	241208956	0.723	1.1	0.05	0.18	0.92	22396	-
241186560	241208965	1	0.94	0.019	0.14	0.99	22405	-
241186560	241208966	1	0.58	0.007	0.09	0.99	22406	-
241186560	241208975	1	0.64	0.019	0.1	0.99	22415	-
241186560	241208989	1	2.59	0.066	0.47	1	22429	-
241186560	241209010	1	0.11	0.001	0.04	0.97	22450	-
241186560	241209022	1	0.34	0.015	0.06	0.98	22462	-
241186560	241209073	0.486	1.77	0.071	0.19	0.71	22513	-
241186560	241209082	1	0.7	0.009	0.1	0.99	22522	-
241186560	241209086	1	0.34	0.015	0.06	0.98	22526	-
241186560	241209127	1	0.34	0.015	0.06	0.98	22567	-
241186560	241209175	1	0.46	0.006	0.07	0.98	22615	-
241186560	241209284	1	1.03	0.047	0.16	0.99	22724	-
241186560	241209363	1	2	0.063	0.34	1	22803	-
241186560	241209465	1	0.21	0.01	0.05	0.97	22905	-
241186560	241209472	1	0.11	0.001	0.04	0.97	22912	-
241186560	241209523	1	1.03	0.047	0.16	0.99	22963	-
241186560	241209595	1	1.24	0.019	0.2	1	23035	-
241186560	241209626	1	0.34	0.015	0.06	0.98	23066	-
241186560	241209684	1	0.11	0.001	0.04	0.97	23124	-
241186560	241209764	1	1.83	0.068	0.33	1	23204	-
241186560	241209776	1	0.35	0.004	0.06	0.98	23216	-
241186560	241209803	1	0.68	0.031	0.1	0.99	23243	-
241186560	241209826	1	1.97	0.071	0.36	1	23266	-
241186560	241209849	1	0.11	0.001	0.04	0.97	23289	-
241186560	241209860	1	0.11	0.001	0.04	0.97	23300	-
241186560	241209975	1	0.23	0.003	0.05	0.98	23415	-
241186560	241210148	1	0.11	0.001	0.04	0.97	23588	-
241186560	241210318	0.828	0.05	0.003	0.04	0.97	23758	-
241186560	241210554	1	0.64	0.015	0.1	0.98	23994	-
241186560	241210634	0.541	0.3	0.01	0.06	0.88	24074	-
241186560	241210676	0.138	0.06	0.003	0.01	0.55	24116	-
241186560	241210743	1	0.68	0.031	0.1	0.99	24183	-
241186560	241211036	1	2.74	0.095	0.46	1	24476	-
241186560	241211136	0.755	1.16	0.044	0.2	0.93	24576	-
241186560	241211225	0.392	0.24	0.015	0.04	0.79	24665	-
241186560	241211384	1	0.34	0.015	0.06	0.98	24824	-
241186560	241211421	1	0.11	0.001	0.04	0.97	24861	-
241186560	241211443	1	0.34	0.015	0.06	0.98	24883	-
241186560	241211643	0.488	0.44	0.021	0.06	0.82	25083	-
241186560	241211673	0.228	0.01	0.001	0.03	0.96	25113	-
241186560	241211742	0.396	0.69	0.036	0.07	0.68	25182	-
241186560	241211750	0.396	0.69	0.036	0.07	0.68	25190	-
241186560	241211880	1	0.34	0.015	0.06	0.98	25320	-
241186560	241211888	0.385	0.11	0.007	0.03	0.85	25328	-
241186560	241211924	0.072	0.01	0	0.01	0.65	25364	-
241186560	241211927	1	1.03	0.047	0.16	0.99	25367	-
241186560	241212102	1	0.16	0.006	0.05	0.97	25542	-
241186560	241212170	0.074	0.01	0.001	0.01	0.53	25610	-
241186560	241212180	0.392	0.24	0.015	0.04	0.79	25620	-
241186560	241212286	0.495	0.8	0.04	0.1	0.78	25726	-
241186560	241212333	0.514	0.46	0.013	0.07	0.82	25773	-
241186560	241212340	1	1.03	0.047	0.16	0.99	25780	-
241186560	241212359	0.315	0.57	0.023	0.05	0.58	25799	-
241186560	241212376	1	0.23	0.003	0.05	0.98	25816	-
241186560	241212572	0.483	0.43	0.026	0.06	0.81	26012	-
241186560	241212687	1	0.11	0.001	0.04	0.97	26127	-
241186560	241212855	1	0.11	0.001	0.04	0.97	26295	-
241186560	241212930	1	0.11	0.001	0.04	0.97	26370	-
241186560	241213471	0.009	0	0	-0.01	0.28	26911	-
241186560	241213581	1	0.35	0.004	0.06	0.98	27021	-
241186560	241213588	0.072	0.01	0	0.01	0.65	27028	-
241186560	241213805	0.212	0.08	0.005	0.02	0.68	27245	-
241186560	241213828	1	0.34	0.015	0.06	0.98	27268	-
241186560	241213925	1	0.11	0.001	0.04	0.97	27365	-
241186560	241214132	1	0.11	0.001	0.04	0.97	27572	-
241186560	241214186	1	0.11	0.001	0.04	0.97	27626	-
241186560	241214256	0.019	0	0	0.01	0.7	27696	-
241186560	241214465	1	0.16	0.006	0.05	0.97	27905	-
241186560	241214600	0.311	0.29	0.015	0.03	0.65	28040	-
241186560	241214603	0.264	0.09	0.005	0.02	0.76	28043	-
241186560	241214809	1	0.11	0.001	0.04	0.97	28249	-
241186560	241215048	1	1.03	0.047	0.16	0.99	28488	-
241186560	241215055	0.264	0.09	0.005	0.02	0.76	28495	-
241186560	241215058	0.264	0.09	0.005	0.02	0.76	28498	-
241186560	241215257	0.264	0.09	0.005	0.02	0.76	28697	-
241186560	241215298	0.264	0.09	0.005	0.02	0.76	28738	-
241186560	241215408	0.264	0.09	0.005	0.02	0.76	28848	-
241186560	241215434	0.11	0.12	0.006	0	0.37	28874	-
241186560	241215515	0.121	0.06	0.002	0.01	0.5	28955	-
241186560	241215743	1	0.34	0.015	0.06	0.98	29183	-
241186560	241215892	0.41	0.02	0.001	0.04	0.96	29332	-
241186560	241216186	0.264	0.09	0.005	0.02	0.76	29626	-
241186560	241216192	0.264	0.09	0.005	0.02	0.76	29632	-
241186560	241216292	0.264	0.09	0.005	0.02	0.76	29732	-
241186560	241216307	0.264	0.09	0.005	0.02	0.76	29747	-
241186560	241216374	0.264	0.09	0.005	0.02	0.76	29814	-
241186560	241216385	0.07	0	0	0.02	0.82	29825	-
241186560	241216484	0.019	0	0	0	0.32	29924	-
241186560	241216486	0.264	0.09	0.005	0.02	0.76	29926	-
241186560	241216488	0.872	4	0.149	0.52	0.97	29928	-
241186560	241216649	1	0.34	0.015	0.06	0.98	30089	-
241186560	241216894	0.541	1.4	0.053	0.18	0.77	30334	-
241186560	241216946	0.872	4	0.149	0.52	0.97	30386	-
241186560	241217087	0.071	0.01	0	0.01	0.72	30527	-
241186560	241217130	1	1.97	0.079	0.35	1	30570	-
241186560	241217388	0.394	0.85	0.04	0.09	0.64	30828	-
241186560	241217464	0.07	0	0	0.02	0.82	30904	-
241186560	241217564	1	0.21	0.01	0.05	0.97	31004	-
241186560	241217729	1	0.34	0.015	0.06	0.98	31169	-
241186560	241217752	1	0.34	0.015	0.06	0.98	31192	-
241186560	I740L	0.328	0.15	0.006	0.03	0.77	31209	-
241186560	241217782	1	0.34	0.015	0.06	0.98	31222	-
241186560	241217928	1	0.12	0.001	0.04	0.97	31368	-
241186560	241217933	1	0.34	0.016	0.06	0.98	31373	-
241186560	241217935	0.499	0.33	0.012	0.06	0.87	31375	-
241186560	241218264	1	0.28	0.007	0.06	0.98	31704	-
241186560	241218361	0.219	0.57	0.024	0.03	0.44	31801	-
241186560	241218389	1	0.11	0.001	0.04	0.97	31829	-
241186560	241218456	0.07	0	0	0.02	0.82	31896	-
241186560	241218512	0.019	0	0	0	0.32	31952	-
241186560	241218549	1	0.11	0.001	0.04	0.97	31989	-
241186560	241218604	1	0.11	0.001	0.04	0.97	32044	-
241186560	241218734	0.219	0.57	0.024	0.03	0.44	32174	-
241186560	241218796	0.1	0.06	0.003	0	0.45	32236	-
241186560	241219185	1	0.11	0.001	0.04	0.97	32625	-
241186560	241219333	1	0.23	0.003	0.05	0.98	32773	-
241186560	241219376	1	1.97	0.079	0.35	1	32816	-
241186560	241219383	1	0.11	0.001	0.04	0.97	32823	-
241186560	241219526	0.395	1.65	0.059	0.15	0.62	32966	-
241186560	241219624	1	0.11	0.001	0.04	0.97	33064	-
241186560	241219750	1	0.23	0.003	0.05	0.98	33190	-
241186560	241219806	0.032	0	0	0.01	0.71	33246	-
241186560	241219810	1	0.11	0.001	0.04	0.97	33250	-
241186560	241219834	0.264	0.09	0.005	0.02	0.76	33274	-
241186560	241219851	0.165	0.35	0.017	0.01	0.38	33291	-
241186560	241219863	1	0.16	0.006	0.05	0.97	33303	-
241186560	241219977	1	0.34	0.015	0.06	0.98	33417	-
241186560	241220191	0.7	0.11	0.008	0.05	0.97	33631	-
241186560	241220259	0.199	0.02	0.001	0.02	0.83	33699	-
241186560	241220305	0.264	0.09	0.005	0.02	0.76	33745	-
241186560	241220321	1	0.51	0.01	0.08	0.98	33761	-
241186560	241220560	0.738	1.05	0.041	0.17	0.93	34000	-
241186560	241220579	0.339	1.03	0.041	0.09	0.58	34019	-
241186560	241220585	1	0.11	0.001	0.04	0.97	34025	-
241186560	241220667	0.264	0.09	0.005	0.02	0.76	34107	-
241186560	241220748	0.781	0.17	0.013	0.05	0.97	34188	-
241186560	241221132	0.259	0.13	0.006	0.02	0.7	34572	-
241186560	241221152	1	0.4	0.009	0.07	0.98	34592	-
241186560	241221153	0.074	0.01	0.001	0.01	0.59	34593	-
241186560	241221161	1	0.11	0.001	0.04	0.97	34601	-
241186560	241221195	0.071	0.01	0	0.01	0.72	34635	-
241186560	241221221	0.264	0.09	0.005	0.02	0.76	34661	-
241186560	241221370	0.264	0.09	0.005	0.02	0.76	34810	-
241186560	241221372	0.459	1.53	0.06	0.16	0.7	34812	-
241186560	241221899	0.071	0.01	0	0.01	0.72	35339	-
241186560	241221963	1	1.03	0.047	0.16	0.99	35403	-
241186560	241222007	0.071	0.01	0	0.01	0.72	35447	-
241186560	241222051	0.394	0.65	0.027	0.07	0.67	35491	-
241186560	241222131	1	0.23	0.003	0.05	0.98	35571	-
241186560	241222190	1	0.34	0.015	0.06	0.98	35630	-
241186560	241222489	0.264	0.09	0.005	0.02	0.76	35929	-
241186560	241222551	0.264	0.09	0.005	0.02	0.76	35991	-
241186560	241222584	1	0.34	0.015	0.06	0.98	36024	-
241186560	241222613	0.459	1.53	0.06	0.16	0.7	36053	-
241186560	241222776	1	0.11	0.001	0.04	0.97	36216	-
241186560	241222843	1	0.39	0.016	0.07	0.98	36283	-
241186560	241222858	0.328	2.41	0.097	0.16	0.48	36298	-
241186560	241222865	0.264	0.09	0.005	0.02	0.76	36305	-
241186560	241223015	1	0.4	0.009	0.07	0.98	36455	-
241186560	241223018	1	0.34	0.015	0.06	0.98	36458	-
241186560	241223317	0.427	0.66	0.032	0.07	0.71	36757	-
241186560	241223370	0.895	0.15	0.01	0.05	0.97	36810	-
241186560	241223439	0.264	0.09	0.005	0.02	0.76	36879	-
241186560	241223817	1	0.34	0.015	0.06	0.98	37257	-
241186560	241223851	1	0.23	0.003	0.05	0.98	37291	-
241186560	241223861	0.264	0.09	0.005	0.02	0.76	37301	-
241186560	241223944	0.775	1.3	0.04	0.23	0.94	37384	-
241186560	241224022	1	0.11	0.001	0.04	0.97	37462	-
241186560	241224046	0.41	0.02	0.001	0.04	0.96	37486	-
241186560	241224200	1	0.11	0.001	0.04	0.97	37640	-
241186560	241224283	0.071	0.01	0	0.01	0.72	37723	-
241186560	241224319	0.41	0.02	0.001	0.04	0.96	37759	-
241186560	241224465	0.07	0	0	0.02	0.82	37905	-
241186560	241224650	1	0.11	0.001	0.04	0.97	38090	-
241186560	241224693	0.071	0.01	0	0.01	0.72	38133	-
241186560	241224706	0.071	0.01	0	0.01	0.72	38146	-
241186560	241224778	0.447	3.61	0.137	0.25	0.61	38218	-
241186560	241224829	1	0.34	0.015	0.06	0.98	38269	-
241186560	241224830	1	0.34	0.015	0.06	0.98	38270	-
241186560	241224888	1	1.03	0.047	0.16	0.99	38328	-
241186560	241225001	1	0.11	0.001	0.04	0.97	38441	-
241186560	241225058	1	0.11	0.001	0.04	0.97	38498	-
241186560	241225147	0.179	0.26	0.012	0.01	0.45	38587	-
241186560	241225394	1	0.27	0.015	0.06	0.97	38834	-
241186560	241225464	1	0.68	0.031	0.1	0.99	38904	-
241186560	241225602	0.026	0.01	0	-0.01	0.25	39042	-
241186560	241225633	0.143	0.08	0.006	0.01	0.5	39073	-
241186560	241225634	1	0.11	0.001	0.04	0.97	39074	-
241186560	241225655	1	0.11	0.001	0.04	0.97	39095	-
241186560	241225797	0.895	0.15	0.01	0.05	0.97	39237	-
241186560	241225975	1	0.23	0.003	0.05	0.98	39415	-
241186560	241226273	1	1.34	0.047	0.22	1	39713	-
241186560	241226286	1	0.41	0.024	0.07	0.98	39726	-
241186560	241226368	0.393	1.45	0.072	0.13	0.59	39808	-
241186560	241226393	1	0.23	0.003	0.05	0.98	39833	-
241186560	241226488	1	0.11	0.001	0.04	0.97	39928	-
241186560	241226510	1	0.11	0.001	0.04	0.97	39950	-
241186560	241226517	0.074	0.01	0.001	0.01	0.59	39957	-
241186560	241226574	0.86	0.1	0.006	0.04	0.97	40014	-
241186560	241226623	1	0.11	0.001	0.04	0.97	40063	-
241186560	241226626	1	0.39	0.016	0.07	0.98	40066	-
241186560	241226797	0.072	0.01	0	0.01	0.65	40237	-
241186560	241226822	1	0.11	0.001	0.04	0.97	40262	-
241186560	241226828	1	0.11	0.001	0.04	0.97	40268	-
241186560	241226868	1	1.34	0.047	0.22	1	40308	-
241186560	241226893	1	0.34	0.015	0.06	0.98	40333	-
241186560	241226930	0.07	0	0	0.02	0.82	40370	-
241186560	241226954	1	0.11	0.001	0.04	0.97	40394	-
241186560	241226956	1	0.11	0.001	0.04	0.97	40396	-
241186560	241227135	0.663	3.64	0.14	0.4	0.82	40575	-
241186560	241227153	0.634	2.94	0.119	0.35	0.8	40593	-
241186560	241227162	0.86	0.1	0.006	0.04	0.97	40602	-
241186560	241227198	0.07	0	0	0.02	0.82	40638	-
241186560	241227371	0.86	0.1	0.006	0.04	0.97	40811	-
241186560	241227466	1	0.11	0.001	0.04	0.97	40906	-
241186560	241227576	1	0.23	0.003	0.05	0.98	41016	-
241186560	241227628	1	0.11	0.001	0.04	0.97	41068	-
241186560	241227674	1	0.34	0.015	0.06	0.98	41114	-
241186560	241227718	0.071	0.01	0	0.01	0.72	41158	-
241186560	241227731	0.443	1.3	0.056	0.14	0.69	41171	-
241186560	241227748	0.649	3.28	0.129	0.37	0.81	41188	-
241186560	241227916	1	0.68	0.031	0.1	0.99	41356	-
241186560	241227922	0.426	3.94	0.15	0.25	0.57	41362	-
241186560	241228073	1	2.13	0.068	0.39	1	41513	-
241186560	241228173	0.07	0	0	0.02	0.82	41613	-
241186560	241228230	1	0.11	0.001	0.04	0.97	41670	-
241186560	241228325	1	0.34	0.015	0.06	0.98	41765	-
241186560	241228418	0.228	0.01	0.001	0.03	0.96	41858	-
241186560	241228540	0.07	0	0	0.02	0.82	41980	-
241186560	241228556	1	0.11	0.001	0.04	0.97	41996	-
241186560	241228640	0.828	0.05	0.003	0.04	0.97	42080	-
241186560	241228706	0.07	0	0	0.02	0.82	42146	-
241186560	241228911	1	0.23	0.003	0.05	0.98	42351	-
241186560	241228928	0.071	0.01	0	0.01	0.72	42368	-
241186560	241229073	0.41	0.02	0.001	0.04	0.96	42513	-
241186560	241229103	1	1.39	0.063	0.24	1	42543	-
241186560	241229130	1	0.11	0.001	0.04	0.97	42570	-
241186560	241229363	0.828	0.05	0.003	0.04	0.97	42803	-
241186560	241229522	0.564	0.09	0.006	0.04	0.96	42962	-
241186560	241229561	0.4	3.71	0.144	0.23	0.54	43001	-
241186560	241229565	0.564	0.09	0.006	0.04	0.96	43005	-
241186560	241229734	0.349	0.15	0.004	0.04	0.85	43174	-
241186560	241229982	1	0.11	0.001	0.04	0.97	43422	-
241186560	241230071	1	0.16	0.006	0.05	0.97	43511	-
241186560	241230545	1	0.64	0.015	0.1	0.98	43985	-
241186560	241231098	1	0.11	0.001	0.04	0.97	44538	-
241186560	241231175	1	0.28	0.007	0.06	0.98	44615	-
241186560	241231257	1	0.11	0.001	0.04	0.97	44697	-
241186560	241231487	0.606	1.16	0.047	0.16	0.86	44927	-
241186560	241231578	1	0.11	0.001	0.04	0.97	45018	-
241186560	241231598	1	0.11	0.001	0.04	0.97	45038	-
241186560	241231961	0.317	0.21	0.013	0.03	0.72	45401	-
241186560	241232047	0.07	0	0	0.02	0.82	45487	-
241186560	241232225	0.41	0.02	0.001	0.04	0.96	45665	-
241186560	241232380	1	0.34	0.015	0.06	0.98	45820	-
241186560	241232739	0.07	0	0	0.02	0.82	46179	-
241186560	241233054	1	0.11	0.001	0.04	0.97	46494	-
241186560	241233213	1	0.33	0.012	0.06	0.98	46653	-
241186560	241233356	1	0.11	0.001	0.04	0.97	46796	-
241186560	241233394	1	0.11	0.001	0.04	0.97	46834	-
241186560	241233417	0.07	0	0	0.02	0.82	46857	-
241186560	241233439	1	0.28	0.007	0.06	0.98	46879	-
241186560	241233832	0.612	2.61	0.101	0.31	0.79	47272	-
241186560	241234002	0.349	0.15	0.004	0.04	0.85	47442	-
241186560	241234077	1	0.68	0.031	0.1	0.99	47517	-
241186560	241234118	0.349	0.15	0.004	0.04	0.85	47558	-
241186560	241234216	1	1.99	0.066	0.36	1	47656	-
241186560	241234263	1	0.11	0.001	0.04	0.97	47703	-
241186560	241234272	0.606	1.16	0.047	0.16	0.86	47712	-
241186560	241234467	0.41	0.02	0.001	0.04	0.96	47907	-
241186560	241234500	0.781	0.17	0.013	0.05	0.97	47940	-
241186560	241234501	0.143	0.26	0.016	0.01	0.35	47941	-
241186560	241234630	0.349	0.15	0.004	0.04	0.85	48070	-
241186560	241234892	1	0.16	0.006	0.05	0.97	48332	-
241186560	241235022	1	0.16	0.006	0.05	0.97	48462	-
241186560	241235445	0.32	0.69	0.027	0.06	0.6	48885	-
241186560	241235477	1	0.23	0.003	0.05	0.98	48917	-
241186560	241235603	0.07	0	0	0.02	0.82	49043	-
241186560	241235720	1	0.11	0.001	0.04	0.97	49160	-
241186560	241235892	1	0.45	0.013	0.07	0.98	49332	-
241186560	241235916	0.393	0.34	0.018	0.05	0.75	49356	-
241186560	241236006	1	1.99	0.066	0.36	1	49446	-
241186560	241236015	1	0.11	0.001	0.04	0.97	49455	-
241186560	241236199	1	0.28	0.007	0.06	0.98	49639	-
241186560	241236331	0.143	0.33	0.015	0.01	0.34	49771	-
241186560	241236408	0.543	0.31	0.018	0.06	0.88	49848	-
241186560	241236431	1	0.11	0.001	0.04	0.97	49871	-
241186560	241236604	0.122	0.19	0.008	0	0.35	50044	-
241186560	241236606	0.07	0	0	0.02	0.82	50046	-
241186560	241236838	1	0.23	0.003	0.05	0.98	50278	-
241186560	241236985	0.32	0.69	0.027	0.06	0.6	50425	-
241186560	241236991	1	0.16	0.006	0.05	0.97	50431	-
241186560	241237014	0.631	3.33	0.142	0.35	0.81	50454	-
241186560	241237069	1	0.68	0.031	0.1	0.99	50509	-
241186560	241237134	0.637	3.09	0.116	0.35	0.81	50574	-
241186560	241237135	1	0.34	0.015	0.06	0.98	50575	-
241186560	241237178	1	0.11	0.001	0.04	0.97	50618	-
241186560	241237195	0.86	0.1	0.006	0.04	0.97	50635	-
241186560	241237291	1	0.91	0.031	0.14	0.99	50731	-
241186560	241237361	1	0.23	0.003	0.05	0.98	50801	-
241186560	241237362	1	0.23	0.003	0.05	0.98	50802	-
241186560	241237670	1	0.51	0.01	0.08	0.98	51110	-
241186560	241237850	0.132	0.03	0.001	0.01	0.65	51290	-
241186560	241237898	1	0.34	0.015	0.06	0.98	51338	-
241186560	241238122	1	1.34	0.047	0.22	1	51562	-
241186560	241238150	0.372	2.53	0.124	0.18	0.52	51590	-
241186560	241238261	0.571	2.39	0.098	0.27	0.78	51701	-
241186560	241238897	1	0.34	0.015	0.06	0.98	52337	-
241186560	241238969	1	0.21	0.01	0.05	0.97	52409	-
241186560	241239378	1	0.11	0.001	0.04	0.97	52818	-
241186560	241239719	1	0.48	0.029	0.08	0.98	53159	-
241186560	241239892	1	1.34	0.047	0.22	1	53332	-
241186560	241239915	1	0.11	0.001	0.04	0.97	53355	-
241186560	241240021	1	0.23	0.003	0.05	0.98	53461	-
241186560	241240094	0.07	0	0	0.02	0.82	53534	-
241186560	241240105	0.781	0.17	0.013	0.05	0.97	53545	-
241186560	241240226	1	1.03	0.047	0.16	0.99	53666	-
241186560	241240262	0.058	0	0	0.03	0.95	53702	-
241186560	241240786	1	0.68	0.031	0.1	0.99	54226	-
241186560	241240905	1	0.51	0.01	0.08	0.98	54345	-
241186560	241241081	0.071	0.01	0	0.01	0.72	54521	-
241186560	241241170	0.07	0	0	0.02	0.82	54610	-
241186560	241241246	1	1.34	0.047	0.22	1	54686	-
241186560	241241342	0.071	0.01	0	0.01	0.72	54782	-
241186560	241241352	1	0.68	0.031	0.1	0.99	54792	-
241186560	241241413	1	1.34	0.047	0.22	1	54853	-
241186590	241186604	1	0.09	0.001	0.04	0.97	14	20.4
241186590	241186610	1	0.13	0.001	0.04	0.97	20	-
241186590	241186614	1	0.13	0.001	0.04	0.97	24	-
241186590	241186621	1	0.87	0.062	0.13	0.99	31	-
241186590	241186694	1	1.51	0.019	0.26	1	104	-
241186590	241186931	0.422	0.33	0.022	0.05	0.86	341	-
241186590	241187170	1	0.06	0.001	0.04	0.97	580	-
241186590	241187277	0.005	0	0	0	0.4	687	-
241186590	241187399	0.67	0.14	0.011	0.05	0.97	809	-
241186590	241187458	0.005	0	0	0	0.4	868	-
241186590	241187581	1	0.09	0.001	0.04	0.97	991	-
241186590	241187616	0.05	0.02	0	0	0.41	1026	-
241186590	241187676	1	0.03	0	0.04	0.97	1086	-
241186590	241187678	1	0.03	0	0.04	0.97	1088	-
241186590	241187870	0.005	0	0	0.03	0.94	1280	-
241186590	241187885	1	0.09	0.001	0.04	0.97	1295	-
241186590	241187919	1	0.45	0.005	0.07	0.98	1329	-
241186590	241187975	1	0.52	0.006	0.08	0.98	1385	-
241186590	241188361	1	0.03	0	0.04	0.97	1771	-
241186590	241188371	1	0.03	0	0.04	0.97	1781	-
241186590	241188486	1	0.19	0.002	0.05	0.97	1896	-
241186590	241188487	1	0.03	0	0.04	0.97	1897	-
241186590	241188686	1	0.03	0	0.04	0.97	2096	-
241186590	241188883	0.456	0.01	0.001	0.04	0.96	2293	-
241186590	241188927	1	0.16	0.002	0.05	0.97	2337	-
241186590	241188951	1	0.06	0.001	0.04	0.97	2361	-
241186590	241188991	1	0.09	0.001	0.04	0.97	2401	-
241186590	241189001	1	0.9	0.011	0.13	0.99	2411	-
241186590	241189027	1	0.03	0	0.04	0.97	2437	-
241186590	241189032	1	0.9	0.011	0.13	0.99	2442	-
241186590	241189079	1	0.13	0.001	0.04	0.97	2489	-
241186590	241189128	1	2.7	0.069	0.48	1	2538	-
241186590	241189194	1	0.16	0.002	0.05	0.97	2604	-
241186590	241189328	0.152	0.01	0	0.03	0.95	2738	-
241186590	241189329	1	0.03	0	0.04	0.97	2739	-
241186590	241189349	1	3.72	0.106	0.59	1	2759	-
241186590	241189363	1	0.09	0.001	0.04	0.97	2773	-
241186590	241189515	1	0.66	0.008	0.1	0.99	2925	-
241186590	241189763	0.456	0.01	0.001	0.04	0.96	3173	-
241186590	241189851	1	0.36	0.008	0.06	0.98	3261	-
241186590	241189915	1	0.06	0.001	0.04	0.97	3325	-
241186590	241190040	0.033	0.01	0	0	0.46	3450	-
241186590	241190072	1	0.22	0.006	0.05	0.97	3482	-
241186590	241190100	1	0.09	0.001	0.04	0.97	3510	-
241186590	241190168	1	0.03	0	0.04	0.97	3578	-
241186590	241190178	1	0.03	0	0.04	0.97	3588	-
241186590	241190354	0.61	0.45	0.017	0.07	0.89	3764	-
241186590	241190416	0.604	0.07	0.004	0.04	0.96	3826	-
241186590	241190558	1	2.32	0.05	0.42	1	3968	-
241186590	241190758	1	1.82	0.027	0.33	1	4168	-
241186590	241190883	1	0.03	0	0.04	0.97	4293	-
241186590	241191048	1	0.06	0.001	0.04	0.97	4458	-
241186590	241191095	1	0.22	0.002	0.05	0.98	4505	-
241186590	241191453	0.456	0.01	0.001	0.04	0.96	4863	-
241186590	241191524	1	0.22	0.002	0.05	0.98	4934	-
241186590	241191584	1	0.09	0.001	0.04	0.97	4994	-
241186590	241191589	1	0.06	0.001	0.04	0.97	4999	-
241186590	241191661	0.05	0.03	0.001	0	0.35	5071	-
241186590	241191822	1	0.19	0.002	0.05	0.97	5232	-
241186590	241191943	1	0.03	0	0.04	0.97	5353	-
241186590	241192107	1	15.47	0.858	0.83	1	5517	-
241186590	241192217	1	0.06	0.001	0.04	0.97	5627	-
241186590	241192218	0.914	7.62	0.345	0.67	0.98	5628	-
241186590	241192256	0.914	7.62	0.345	0.67	0.98	5666	-
241186590	241192294	1	0.09	0.001	0.04	0.97	5704	-
241186590	241192387	1	0.03	0	0.04	0.97	5797	-
241186590	241192405	0.914	7.62	0.345	0.67	0.98	5815	-
241186590	241192465	1	0.32	0.004	0.06	0.98	5875	-
241186590	241192527	1	0.03	0	0.04	0.97	5937	-
241186590	241192769	1	0.09	0.001	0.04	0.97	6179	-
241186590	241192916	1	0.41	0.012	0.07	0.98	6326	-
241186590	241193195	0.038	0.01	0.001	0	0.34	6605	-
241186590	241193200	1	0.22	0.002	0.05	0.98	6610	-
241186590	241193216	1	0.49	0.006	0.07	0.98	6626	-
241186590	241193373	1	0.16	0.002	0.05	0.97	6783	-
241186590	241193403	1	0.09	0.001	0.04	0.97	6813	-
241186590	241193562	1	0.03	0	0.04	0.97	6972	-
241186590	241193563	0.207	0.45	0.015	0.03	0.48	6973	-
241186590	241193635	1	6.32	0.383	0.63	1	7045	-
241186590	241193684	0.914	7.86	0.359	0.67	0.98	7094	-
241186590	241193939	1	0.29	0.007	0.06	0.98	7349	-
241186590	241194063	0.06	0.07	0.002	0	0.38	7473	-
241186590	241194094	0.06	0.07	0.002	0	0.38	7504	-
241186590	241194209	1	0.16	0.002	0.05	0.97	7619	-
241186590	241194249	1	0.03	0	0.04	0.97	7659	-
241186590	241194295	1	0.03	0	0.04	0.97	7705	-
241186590	241194350	1	0.09	0.001	0.04	0.97	7760	-
241186590	241194375	1	0.09	0.001	0.04	0.97	7785	-
241186590	241194400	1	0.34	0.019	0.07	0.98	7810	-
241186590	241194463	1	1.7	0.03	0.3	1	7873	-
241186590	241194526	1	4.55	0.137	0.65	1	7936	-
241186590	241194637	1	0.16	0.002	0.05	0.97	8047	-
241186590	241194640	0.837	2.28	0.073	0.38	0.96	8050	-
241186590	241194783	1	0.09	0.001	0.04	0.97	8193	-
241186590	241194810	1	0.87	0.062	0.13	0.99	8220	-
241186590	241194871	1	0.16	0.002	0.05	0.97	8281	-
241186590	241194877	1	2	0.045	0.37	1	8287	-
241186590	241194914	1	0.39	0.004	0.06	0.98	8324	-
241186590	241195094	1	0.16	0.002	0.05	0.97	8504	-
241186590	241195261	1	2.16	0.059	0.39	1	8671	-
241186590	241195312	1	0.03	0	0.04	0.97	8722	-
241186590	241195442	1	0.71	0.012	0.11	0.99	8852	-
241186590	241195468	1	0.06	0.001	0.04	0.97	8878	-
241186590	241195481	1	0.03	0	0.04	0.97	8891	-
241186590	241195602	1	1.2	0.019	0.2	1	9012	-
241186590	241195622	1	0.09	0.001	0.04	0.97	9032	-
241186590	241195842	1	0.22	0.002	0.05	0.98	9252	-
241186590	241195911	1	0.03	0	0.04	0.97	9321	-
241186590	241195964	0.05	0.03	0.001	0	0.35	9374	-
241186590	241196287	1	1.8	0.041	0.32	1	9697	-
241186590	241196333	1	0.03	0	0.04	0.97	9743	-
241186590	241196345	1	0.13	0.001	0.04	0.97	9755	-
241186590	241196582	1	0.13	0.001	0.04	0.97	9992	-
241186590	241196596	1	0.13	0.001	0.04	0.97	10006	-
241186590	241196895	1	0.22	0.002	0.05	0.98	10305	-
241186590	241196963	1	0.22	0.002	0.05	0.98	10373	-
241186590	241197048	0.06	0.07	0.002	0	0.38	10458	-
241186590	241197081	1	0.03	0	0.04	0.97	10491	-
241186590	241197131	1	0.22	0.002	0.05	0.98	10541	-
241186590	241197193	0.927	14.7	0.802	0.76	0.98	10603	-
241186590	241197319	1	0.78	0.013	0.12	0.99	10729	-
241186590	241197434	1	0.06	0.001	0.04	0.97	10844	-
241186590	241197454	1	0.22	0.002	0.05	0.98	10864	-
241186590	241197785	1	0.13	0.001	0.04	0.97	11195	-
241186590	241197791	1	0.09	0.001	0.04	0.97	11201	-
241186590	241197957	1	0.57	0.01	0.09	0.99	11367	-
241186590	241198287	1	1.09	0.025	0.17	0.99	11697	-
241186590	241198380	1	0.22	0.002	0.05	0.98	11790	-
241186590	241198519	1	0.13	0.001	0.04	0.97	11929	-
241186590	241198539	1	0.03	0	0.04	0.97	11949	-
241186590	241198650	1	0.16	0.002	0.05	0.97	12060	-
241186590	241198837	0.153	0	0	0.03	0.95	12247	-
241186590	241198877	0.229	0.16	0.01	0.03	0.72	12287	-
241186590	241198919	1	0.71	0.012	0.11	0.99	12329	-
241186590	241198922	1	0.13	0.001	0.04	0.97	12332	-
241186590	241198931	1	0.03	0	0.04	0.97	12341	-
241186590	241199031	1	0.03	0	0.04	0.97	12441	-
241186590	241199059	1	0.13	0.001	0.04	0.97	12469	-
241186590	241199075	1	1.61	0.038	0.28	1	12485	-
241186590	241199150	1	0.06	0.001	0.04	0.97	12560	-
241186590	241199289	1	0.03	0	0.04	0.97	12699	-
241186590	241199363	1	0.03	0	0.04	0.97	12773	-
241186590	241199497	1	0.03	0	0.04	0.97	12907	-
241186590	241199580	1	0.03	0	0.04	0.97	12990	-
241186590	241199637	1	0.72	0.02	0.11	0.99	13047	-
241186590	241199648	1	0.13	0.001	0.04	0.97	13058	-
241186590	241199871	1	0.03	0	0.04	0.97	13281	-
241186590	241200054	0.132	0.08	0.004	0.01	0.62	13464	-
241186590	241200076	1	1.8	0.041	0.32	1	13486	-
241186590	241200122	1	0.03	0	0.04	0.97	13532	-
241186590	241200438	1	0.29	0.007	0.06	0.98	13848	-
241186590	241200443	0.098	0.12	0.007	0	0.36	13853	-
241186590	241200447	1	0.03	0	0.04	0.97	13857	-
241186590	241200464	0.153	0	0	0.03	0.95	13874	-
241186590	241200633	1	0.87	0.062	0.13	0.99	14043	-
241186590	241200673	0.926	13.18	0.704	0.74	0.98	14083	-
241186590	241200729	1	0.03	0	0.04	0.97	14139	-
241186590	241200737	1	0.03	0	0.04	0.97	14147	-
241186590	241200776	1	0.06	0.001	0.04	0.97	14186	-
241186590	241201012	1	5.45	0.156	0.69	1	14422	-
241186590	241201305	1	0.03	0	0.04	0.97	14715	-
241186590	241201370	1	0.16	0.002	0.05	0.97	14780	-
241186590	241201578	0.008	0	0	-0.01	0.29	14988	-
241186590	241201690	1	0.06	0.001	0.04	0.97	15100	-
241186590	241201697	1	0.22	0.002	0.05	0.98	15107	-
241186590	241201770	1	0.06	0.001	0.04	0.97	15180	-
241186590	241201785	1	0.06	0.001	0.04	0.97	15195	-
241186590	241201830	1	0.16	0.002	0.05	0.97	15240	-
241186590	241201897	1	0.09	0.001	0.04	0.97	15307	-
241186590	241201979	1	0.03	0	0.04	0.97	15389	-
241186590	241202049	1	0.22	0.002	0.05	0.98	15459	-
241186590	241202098	0.926	13.18	0.704	0.74	0.98	15508	-
241186590	241202154	1	0.03	0	0.04	0.97	15564	-
241186590	241202226	1	0.03	0	0.04	0.97	15636	-
241186590	241202227	1	0.03	0	0.04	0.97	15637	-
241186590	241202304	1	3.56	0.095	0.58	1	15714	-
241186590	241202409	1	0.06	0.001	0.04	0.97	15819	-
241186590	241202511	0.254	0.01	0.001	0.03	0.95	15921	-
241186590	241202518	1	0.87	0.062	0.13	0.99	15928	-
241186590	241202538	1	0.06	0.001	0.04	0.97	15948	-
241186590	241202549	0.134	0.17	0.009	0.01	0.47	15959	-
241186590	241202628	1	0.03	0	0.04	0.97	16038	-
241186590	241202769	0.924	11.68	0.561	0.72	0.98	16179	-
241186590	241202994	0.777	5.84	0.393	0.5	0.92	16404	-
241186590	241203050	0.06	0.07	0.002	0	0.38	16460	-
241186590	241203093	1	0.09	0.001	0.04	0.97	16503	-
241186590	241203191	1	0.03	0	0.04	0.97	16601	-
241186590	241203222	1	0.22	0.002	0.05	0.98	16632	-
241186590	241203260	1	0.03	0	0.04	0.97	16670	-
241186590	241203325	1	0.06	0.001	0.04	0.97	16735	-
241186590	241203506	0.008	0	0	-0.01	0.29	16916	-
241186590	241203593	0.456	0.01	0.001	0.04	0.96	17003	-
241186590	241203610	1	0.13	0.001	0.04	0.97	17020	-
241186590	241203635	0.456	0.01	0.001	0.04	0.96	17045	-
241186590	241203684	0.044	0.03	0.002	0	0.3	17094	-
241186590	241203754	0.286	0.06	0.002	0.03	0.84	17164	-
241186590	241203756	0.033	0	0	0.02	0.81	17166	-
241186590	241203774	1	0.09	0.001	0.04	0.97	17184	-
241186590	241203777	0.422	0.33	0.022	0.05	0.86	17187	-
241186590	241203832	0.307	0.47	0.019	0.04	0.61	17242	-
241186590	241203887	1	1.14	0.026	0.18	0.99	17297	-
241186590	241204026	0.386	0.12	0.005	0.03	0.85	17436	-
241186590	241204029	1	0.03	0	0.04	0.97	17439	-
241186590	241204326	1	1.23	0.023	0.2	1	17736	-
241186590	241204372	1	0.03	0	0.04	0.97	17782	-
241186590	241204379	1	0.09	0.001	0.04	0.97	17789	-
241186590	241204452	0.146	0.08	0.003	0.01	0.55	17862	-
241186590	241204619	1	0.06	0.001	0.04	0.97	18029	-
241186590	241204998	1	0.25	0.003	0.05	0.98	18408	-
241186590	241205000	1	0.09	0.001	0.04	0.97	18410	-
241186590	241205195	0.229	0.16	0.01	0.03	0.72	18605	-
241186590	241205222	1	0.06	0.001	0.04	0.97	18632	-
241186590	241205223	1	0.03	0	0.04	0.97	18633	-
241186590	241205369	1	0.03	0	0.04	0.97	18779	-
241186590	241205372	0.098	0.01	0	0.02	0.81	18782	-
241186590	241205413	1	0.27	0.01	0.06	0.97	18823	-
241186590	241205522	1	0.03	0	0.04	0.97	18932	-
241186590	241205535	1	0.3	0.015	0.06	0.97	18945	-
241186590	241207680	1	0.06	0.001	0.04	0.97	21090	-
241186590	241207743	0.832	10	0.594	0.62	0.94	21153	-
241186590	241207849	1	0.76	0.021	0.12	0.99	21259	-
241186590	241207969	1	0.22	0.002	0.05	0.98	21379	-
241186590	241208030	1	0.27	0.01	0.06	0.97	21440	-
241186590	241208047	1	0.27	0.01	0.06	0.97	21457	-
241186590	241208185	1	0.27	0.01	0.06	0.97	21595	-
241186590	241208199	1	0.03	0	0.04	0.97	21609	-
241186590	241208407	1	0.03	0	0.04	0.97	21817	-
241186590	241208461	1	0.03	0	0.04	0.97	21871	-
241186590	241208462	0.882	4.12	0.121	0.54	0.97	21872	-
241186590	241208484	1	0.03	0	0.04	0.97	21894	-
241186590	241208509	1	0.27	0.01	0.06	0.97	21919	-
241186590	241208586	1	0.09	0.001	0.04	0.97	21996	-
241186590	241208688	1	0.19	0.002	0.05	0.97	22098	-
241186590	241208854	0.241	0.04	0.001	0.02	0.83	22264	-
241186590	241208864	0.211	0.03	0.001	0.02	0.83	22274	-
241186590	241208876	1	0.06	0.001	0.04	0.97	22286	-
241186590	241208887	1	0.09	0.001	0.04	0.97	22297	-
241186590	241208916	1	0.16	0.002	0.05	0.97	22326	-
241186590	241208920	1	0.16	0.002	0.05	0.97	22330	-
241186590	241208924	1	0.29	0.003	0.06	0.98	22334	-
241186590	241208929	1	0.03	0	0.04	0.97	22339	-
241186590	241208931	1	0.13	0.001	0.04	0.97	22341	-
241186590	241208932	0.641	3.49	0.144	0.35	0.83	22342	-
241186590	241208940	0.59	2.13	0.091	0.26	0.8	22350	-
241186590	241208945	1	0.03	0	0.04	0.97	22355	-
241186590	241208946	0.658	4.09	0.186	0.38	0.84	22356	-
241186590	241208956	1	0.19	0.002	0.05	0.97	22366	-
241186590	241208965	1	0.12	0.005	0.04	0.97	22375	-
241186590	241208966	1	0.16	0.002	0.05	0.97	22376	-
241186590	241208975	1	0.12	0.005	0.04	0.97	22385	-
241186590	241208989	1	1.05	0.016	0.16	0.99	22399	-
241186590	241209010	1	0.03	0	0.04	0.97	22420	-
241186590	241209022	1	0.03	0	0.04	0.97	22432	-
241186590	241209073	0.153	0.44	0.019	0.02	0.38	22483	-
241186590	241209082	1	0.19	0.002	0.05	0.97	22492	-
241186590	241209086	1	0.03	0	0.04	0.97	22496	-
241186590	241209127	1	0.03	0	0.04	0.97	22537	-
241186590	241209175	1	0.13	0.001	0.04	0.97	22585	-
241186590	241209284	1	0.09	0.001	0.04	0.97	22694	-
241186590	241209363	0.132	0.08	0.004	0.01	0.62	22773	-
241186590	241209465	1	0.22	0.002	0.05	0.98	22875	-
241186590	241209472	1	0.03	0	0.04	0.97	22882	-
241186590	241209523	1	0.09	0.001	0.04	0.97	22933	-
241186590	241209595	1	0.42	0.005	0.07	0.98	23005	-
241186590	241209626	1	0.03	0	0.04	0.97	23036	-
241186590	241209684	1	0.03	0	0.04	0.97	23094	-
241186590	241209764	0.297	0.02	0.001	0.03	0.95	23174	-
241186590	241209776	1	0.09	0.001	0.04	0.97	23186	-
241186590	241209803	1	0.06	0.001	0.04	0.97	23213	-
241186590	241209826	0.367	0.04	0.002	0.04	0.95	23236	-
241186590	241209849	1	0.03	0	0.04	0.97	23259	-
241186590	241209860	1	0.03	0	0.04	0.97	23270	-
241186590	241209975	1	0.06	0.001	0.04	0.97	23385	-
[truncated: 164,178 more rows]

## Sheet: European WGS
TableS5. Haploview results of European WGS data
L1	L2	D'	LOD	r^2	CIlow	CIhi	Dist	T-int
241186560	241186565	1	0.77	0.092	0.12	0.99	5	1.8
241186560	241186694	1	0.94	0.048	0.15	0.99	134	-
241186560	241186848	1	0.04	0.001	0.04	0.97	288	-
241186560	241186897	1	0.04	0.001	0.04	0.97	337	-
241186560	241187399	0.084	0.01	0.002	0.01	0.61	839	-
241186560	241187616	1	1.18	0.046	0.19	1	1056	-
241186560	241187735	1	0.76	0.092	0.12	0.99	1175	-
241186560	241187870	0.08	0.01	0.002	0.01	0.55	1310	-
241186560	241187919	1	9.48	0.891	0.78	1	1359	-
241186560	241189001	0.686	0.56	0.071	0.09	0.91	2441	-
241186560	241189032	0.686	0.56	0.071	0.09	0.91	2472	-
241186560	241189128	0.667	0.48	0.065	0.08	0.91	2568	-
241186560	241189287	1	0.04	0.001	0.04	0.97	2727	-
241186560	241189299	1	0.9	0.021	0.13	0.99	2739	-
241186560	241189349	1	1.4	0.063	0.24	1	2789	-
241186560	241189515	1	1.42	0.045	0.24	1	2955	-
241186560	241189851	0.424	0.04	0.007	0.04	0.96	3291	-
241186560	241190030	0.451	0.5	0.038	0.07	0.86	3470	-
241186560	241190072	0.424	0.04	0.007	0.04	0.96	3512	-
241186560	241190100	1	0.04	0.001	0.04	0.97	3540	-
241186560	241190109	0.14	0.12	0.013	0.01	0.5	3549	-
241186560	241190354	0.424	0.04	0.007	0.04	0.96	3794	-
241186560	241190416	0.948	0.08	0.008	0.04	0.97	3856	-
241186560	241190558	1	3.42	0.163	0.55	1	3998	-
241186560	241190572	0.028	0	0	0	0.51	4012	-
241186560	241190758	1	2.64	0.17	0.47	1	4198	-
241186560	241190994	1	0.08	0.002	0.04	0.97	4434	-
241186560	241191524	1	1.47	0.066	0.25	1	4964	-
241186560	241191689	1	0.77	0.092	0.12	0.99	5129	-
241186560	241191822	0.135	0	0.001	0.03	0.95	5262	-
241186560	241192465	0.135	0	0.001	0.03	0.95	5905	-
241186560	241192495	1	0.04	0.001	0.04	0.97	5935	-
241186560	241192560	1	0.77	0.092	0.12	0.99	6000	-
241186560	241192778	1	0.77	0.092	0.12	0.99	6218	-
241186560	241192916	1	0.72	0.033	0.11	0.99	6356	-
241186560	241193169	0.74	0.04	0.004	0.04	0.97	6609	-
241186560	241193200	1	1.4	0.063	0.24	1	6640	-
241186560	241193216	0.397	0.24	0.029	0.04	0.85	6656	-
241186560	241193415	0.028	0	0	0	0.51	6855	-
241186560	241193563	1	0.47	0.034	0.08	0.98	7003	-
241186560	241193939	1	1.4	0.063	0.24	1	7379	-
241186560	241194209	0.807	0.12	0.021	0.05	0.97	7649	-
241186560	241194400	0.275	0.02	0.003	0.03	0.96	7840	-
241186560	241194463	0.883	6.63	0.582	0.61	0.97	7903	-
241186560	241194640	1	0.66	0.031	0.1	0.99	8080	-
241186560	241194783	0.397	0.24	0.029	0.04	0.85	8223	-
241186560	241194877	1	0.47	0.034	0.08	0.98	8317	-
241186560	241195261	1	3.24	0.17	0.54	1	8701	-
241186560	241195387	1	0.25	0.006	0.05	0.98	8827	-
241186560	241195442	1	0.66	0.031	0.1	0.99	8882	-
241186560	241195551	1	0.04	0.001	0.04	0.97	8991	-
241186560	241195602	1	0.47	0.034	0.08	0.98	9042	-
241186560	241195617	1	0.77	0.092	0.12	0.99	9057	-
241186560	241195850	1	0.08	0.002	0.04	0.97	9290	-
241186560	241196084	1	0.08	0.002	0.04	0.97	9524	-
241186560	241196287	1	0.47	0.034	0.08	0.98	9727	-
241186560	241196333	0.807	0.12	0.021	0.05	0.97	9773	-
241186560	241196438	1	0.04	0.001	0.04	0.97	9878	-
241186560	241197161	1	0.04	0.001	0.04	0.97	10601	-
241186560	241197319	1	0.66	0.031	0.1	0.99	10759	-
241186560	241197957	1	0.66	0.031	0.1	0.99	11397	-
241186560	241198287	0.887	7.53	0.708	0.64	0.97	11727	-
241186560	241198650	0.807	0.12	0.021	0.05	0.97	12090	-
241186560	241198919	1	0.66	0.031	0.1	0.99	12359	-
241186560	241198930	1	0.04	0.001	0.04	0.97	12370	-
241186560	241199075	1	0.47	0.034	0.08	0.98	12515	-
241186560	241199497	0.706	0.07	0.008	0.04	0.97	12937	-
241186560	241199637	0.887	7.53	0.708	0.64	0.97	13077	-
241186560	241199687	1	1.58	0.185	0.25	1	13127	-
241186560	241200076	1	0.47	0.034	0.08	0.98	13516	-
241186560	241200278	1	0.04	0.001	0.04	0.97	13718	-
241186560	241200438	1	1.4	0.063	0.24	1	13878	-
241186560	241200504	1	0.08	0.002	0.04	0.97	13944	-
241186560	241201012	0.807	0.12	0.021	0.05	0.97	14452	-
241186560	241201370	0.807	0.12	0.021	0.05	0.97	14810	-
241186560	241201830	0.807	0.12	0.021	0.05	0.97	15270	-
241186560	241201894	0.091	0.03	0.003	0.01	0.6	15334	-
241186560	241201897	0.397	0.24	0.029	0.04	0.85	15337	-
241186560	241202304	0.796	1.7	0.112	0.29	0.94	15744	-
241186560	241203093	0.397	0.24	0.029	0.04	0.85	16533	-
241186560	241203506	1	0.04	0.001	0.04	0.97	16946	-
241186560	241203596	1	0.08	0.002	0.04	0.97	17036	-
241186560	241203597	1	0.04	0.001	0.04	0.97	17037	-
241186560	241203754	0.807	0.12	0.021	0.05	0.97	17194	-
241186560	241203887	0.368	0.09	0.005	0.03	0.85	17327	-
241186560	241204026	0.397	0.24	0.029	0.04	0.85	17466	-
241186560	241204326	0.77	1.33	0.09	0.23	0.93	17766	-
241186560	241204452	0.554	0.3	0.026	0.06	0.88	17892	-
241186560	241204594	1	0.25	0.006	0.05	0.98	18034	-
241186560	241205372	0.807	0.12	0.021	0.05	0.97	18812	-
241186560	241205413	1	1.07	0.052	0.17	0.99	18853	-
241186560	241205522	1	0.04	0.001	0.04	0.97	18962	-
241186560	241205535	1	1.54	0.054	0.27	1	18975	-
241186560	241207849	0.733	0.89	0.085	0.15	0.92	21289	-
241186560	241208030	1	1	0.05	0.16	0.99	21470	-
241186560	241208047	1	1	0.05	0.16	0.99	21487	-
241186560	241208185	1	1	0.05	0.16	0.99	21625	-
241186560	241208357	1	0.77	0.092	0.12	0.99	21797	-
241186560	241208361	1	0.04	0.001	0.04	0.97	21801	-
241186560	241208509	1	1	0.05	0.16	0.99	21949	-
241186560	241208586	1	0.77	0.092	0.12	0.99	22026	-
241186560	241208854	1	0.17	0.004	0.05	0.97	22294	-
241186560	241208864	1	0.17	0.004	0.05	0.97	22304	-
241186560	241208876	1	0.04	0.001	0.04	0.97	22316	-
241186560	241208916	1	1.07	0.034	0.17	0.99	22356	-
241186560	241208920	1	1.13	0.036	0.18	1	22360	-
241186560	241208924	1	0.89	0.038	0.14	0.99	22364	-
241186560	241208931	1	0.77	0.092	0.12	0.99	22371	-
241186560	241208932	0.028	0	0	0	0.51	22372	-
241186560	241208940	0.194	0.1	0.011	0.02	0.71	22380	-
241186560	241208965	0.972	0.17	0.032	0.05	0.97	22405	-
241186560	241208966	1	0.04	0.001	0.04	0.97	22406	-
241186560	241208975	1	0.34	0.039	0.06	0.98	22415	-
241186560	241208989	1	1.66	0.122	0.29	1	22429	-
241186560	241209348	1	0.04	0.001	0.04	0.97	22788	-
241186560	241209461	1	0.04	0.001	0.04	0.97	22901	-
241186560	241209507	1	0.04	0.001	0.04	0.97	22947	-
241186560	241209595	1	0.31	0.03	0.06	0.98	23035	-
241186560	241209764	1	0.17	0.004	0.05	0.97	23204	-
241186560	241209826	1	0.17	0.004	0.05	0.97	23266	-
241186560	241210290	1	0.04	0.001	0.04	0.97	23730	-
241186560	241210463	1	0.08	0.002	0.04	0.97	23903	-
241186560	241210676	0.059	0.03	0.003	0	0.39	24116	-
241186560	241210863	1	0.04	0.001	0.04	0.97	24303	-
241186560	241210889	1	0.04	0.001	0.04	0.97	24329	-
241186560	241211136	0.234	0.1	0.009	0.02	0.69	24576	-
241186560	241211273	1	0.04	0.001	0.04	0.97	24713	-
241186560	241211643	0.29	0.21	0.027	0.03	0.66	25083	-
241186560	241211673	1	0.35	0.023	0.06	0.98	25113	-
241186560	241212170	0.115	0.03	0.004	0.01	0.56	25610	-
241186560	241212333	0.25	0.24	0.028	0.02	0.59	25773	-
241186560	241212359	1	0.77	0.092	0.12	0.99	25799	-
241186560	241212376	0.996	0.15	0.017	0.05	0.97	25816	-
241186560	241212913	1	0.04	0.001	0.04	0.97	26353	-
241186560	241213090	1	0.04	0.001	0.04	0.97	26530	-
241186560	241213471	0.117	0.02	0.002	0.01	0.66	26911	-
241186560	241213603	1	0.04	0.001	0.04	0.97	27043	-
241186560	241214256	0.493	0.04	0.005	0.04	0.96	27696	-
241186560	241214270	1	0.04	0.001	0.04	0.97	27710	-
241186560	241214362	1	0.04	0.001	0.04	0.97	27802	-
241186560	241214600	0.048	0	0	0.01	0.72	28040	-
241186560	241215319	1	0.04	0.001	0.04	0.97	28759	-
241186560	241215434	0.117	0.02	0.002	0.01	0.66	28874	-
241186560	241215515	0.048	0	0	0.01	0.72	28955	-
241186560	241215892	1	0.35	0.023	0.06	0.98	29332	-
241186560	241216471	1	0.04	0.001	0.04	0.97	29911	-
241186560	241216484	0.493	0.04	0.005	0.04	0.96	29924	-
241186560	241216570	1	0.04	0.001	0.04	0.97	30010	-
241186560	241216894	1	0.77	0.092	0.12	0.99	30334	-
241186560	241217058	1	0.08	0.002	0.04	0.97	30498	-
241186560	241217388	0.048	0	0	0.01	0.72	30828	-
241186560	241217672	0.194	0.01	0.001	0.03	0.96	31112	-
241186560	241217674	0.402	0.52	0.061	0.06	0.78	31114	-
241186560	I740L	1	0.77	0.092	0.12	0.99	31209	-
241186560	241217826	0.347	0.02	0.002	0.04	0.96	31266	-
241186560	241218198	1	0.77	0.092	0.12	0.99	31638	-
241186560	241218277	1	0.04	0.001	0.04	0.97	31717	-
241186560	241218325	1	0.77	0.092	0.12	0.99	31765	-
241186560	241218361	1	0.04	0.001	0.04	0.97	31801	-
241186560	241218512	0.493	0.04	0.005	0.04	0.96	31952	-
241186560	241218743	1	0.04	0.001	0.04	0.97	32183	-
241186560	241218936	1	0.04	0.001	0.04	0.97	32376	-
241186560	241219438	0.397	0.24	0.029	0.04	0.85	32878	-
241186560	241219851	0.339	0.14	0.015	0.03	0.78	33291	-
241186560	241220323	1	0.04	0.001	0.04	0.97	33763	-
241186560	241220560	0.08	0.01	0.002	0.01	0.55	34000	-
241186560	241220842	1	0.77	0.092	0.12	0.99	34282	-
241186560	241221548	1	0.17	0.004	0.05	0.97	34988	-
241186560	241221900	0.159	0	0	0.03	0.96	35340	-
241186560	241221956	1	0.04	0.001	0.04	0.97	35396	-
241186560	241222051	1	0.77	0.092	0.12	0.99	35491	-
241186560	241222120	1	0.04	0.001	0.04	0.97	35560	-
241186560	241222584	0.347	0.02	0.002	0.04	0.96	36024	-
241186560	241222769	1	0.77	0.092	0.12	0.99	36209	-
241186560	241222776	1	0.46	0.043	0.08	0.98	36216	-
241186560	241223192	1	0.08	0.002	0.04	0.97	36632	-
241186560	241223317	1	0.77	0.092	0.12	0.99	36757	-
241186560	241223399	0.948	0.08	0.008	0.04	0.97	36839	-
241186560	241223944	0.505	0.05	0.008	0.04	0.96	37384	-
241186560	241224046	0.159	0	0	0.03	0.96	37486	-
241186560	241224123	0.281	0.33	0.038	0.03	0.67	37563	-
241186560	241224319	0.159	0	0	0.03	0.96	37759	-
241186560	241224412	0.36	0.47	0.044	0.05	0.68	37852	-
241186560	241224430	1	0.04	0.001	0.04	0.97	37870	-
241186560	241224537	1	0.08	0.002	0.04	0.97	37977	-
241186560	241225147	0.364	0.03	0.004	0.04	0.96	38587	-
241186560	241225394	0.14	0.12	0.013	0.01	0.5	38834	-
241186560	241225797	0.219	0.03	0.002	0.02	0.83	39237	-
241186560	241225924	1	0.04	0.001	0.04	0.97	39364	-
241186560	241226286	0.061	0	0	0.02	0.82	39726	-
241186560	241226368	0.106	0.05	0.005	0.01	0.5	39808	-
241186560	241226517	0.535	0.51	0.057	0.07	0.83	39957	-
241186560	241226626	1	0.04	0.001	0.04	0.97	40066	-
241186560	241226757	1	0.04	0.001	0.04	0.97	40197	-
241186560	241226797	0.535	0.51	0.057	0.07	0.83	40237	-
241186560	241227094	1	0.04	0.001	0.04	0.97	40534	-
241186560	241227135	0.047	0.01	0.001	0	0.48	40575	-
241186560	241227153	1	0.77	0.092	0.12	0.99	40593	-
241186560	241227618	1	0.77	0.092	0.12	0.99	41058	-
241186560	241227685	1	0.77	0.092	0.12	0.99	41125	-
241186560	241227748	1	0.77	0.092	0.12	0.99	41188	-
241186560	241227922	0.535	0.51	0.057	0.07	0.83	41362	-
241186560	241228073	1	0.77	0.092	0.12	0.99	41513	-
241186560	241229040	1	0.04	0.001	0.04	0.97	42480	-
241186560	241229073	0.485	0.02	0.002	0.04	0.96	42513	-
241186560	241229103	1	0.31	0.014	0.06	0.98	42543	-
241186560	241229552	1	0.08	0.002	0.04	0.97	42992	-
241186560	241229561	0.535	0.51	0.057	0.07	0.83	43001	-
241186560	241229678	1	0.04	0.001	0.04	0.97	43118	-
241186560	241229747	0.005	0	0	0	0.34	43187	-
241186560	241230153	1	0.04	0.001	0.04	0.97	43593	-
241186560	241231324	1	0.04	0.001	0.04	0.97	44764	-
241186560	241231816	1	0.04	0.001	0.04	0.97	45256	-
241186560	241232432	1	0.04	0.001	0.04	0.97	45872	-
241186560	241233078	0.996	0.15	0.017	0.05	0.97	46518	-
241186560	241233571	1	0.77	0.092	0.12	0.99	47011	-
241186560	241233832	1	0.77	0.092	0.12	0.99	47272	-
241186560	241233983	1	0.08	0.002	0.04	0.97	47423	-
241186560	241234216	1	0.77	0.092	0.12	0.99	47656	-
241186560	241234467	0.485	0.02	0.002	0.04	0.96	47907	-
241186560	241234501	0.583	0.37	0.026	0.06	0.89	47941	-
241186560	241234663	1	0.17	0.004	0.05	0.97	48103	-
241186560	241235875	1	0.04	0.001	0.04	0.97	49315	-
241186560	241235892	0.347	0.02	0.002	0.04	0.96	49332	-
241186560	241235916	1	0.25	0.028	0.06	0.97	49356	-
241186560	241236006	1	0.77	0.092	0.12	0.99	49446	-
241186560	241236288	1	0.34	0.008	0.06	0.98	49728	-
241186560	241236302	1	0.04	0.001	0.04	0.97	49742	-
241186560	241236331	0.275	0.02	0.003	0.03	0.96	49771	-
241186560	241236604	0.1	0.01	0.001	0.02	0.74	50044	-
241186560	241236773	0.029	0.01	0.001	0	0.35	50213	-
241186560	241236868	1	0.04	0.001	0.04	0.97	50308	-
241186560	241237014	0.285	0.1	0.009	0.03	0.77	50454	-
241186560	241237134	0.106	0.05	0.005	0.01	0.5	50574	-
241186560	241237172	1	0.21	0.005	0.05	0.97	50612	-
241186560	241237291	0.061	0	0	0.02	0.82	50731	-
241186560	241237850	0.194	0.01	0.001	0.03	0.96	51290	-
241186560	241238150	0.708	0.73	0.073	0.12	0.92	51590	-
241186560	241238199	1	0.04	0.001	0.04	0.97	51639	-
241186560	241238261	0.095	0.07	0.007	0	0.44	51701	-
241186560	241238739	1	0.04	0.001	0.04	0.97	52179	-
241186560	241239719	0.061	0	0	0.02	0.82	53159	-
241186560	241240391	1	0.77	0.092	0.12	0.99	53831	-
241186560	241241342	1	0.56	0.013	0.08	0.99	54782	-
241186560	241241440	1	0.17	0.004	0.05	0.97	54880	-
241186565	241186694	1	0.18	0.004	0.05	0.97	129	2.71
241186565	241186848	1	0	0	0.04	0.96	283	-
241186565	241186897	1	0	0	0.04	0.96	332	-
241186565	241187399	1	0.15	0.004	0.05	0.97	834	-
241186565	241187616	1	0.17	0.004	0.05	0.97	1051	-
241186565	241187735	1	0	0	0.04	0.96	1170	-
241186565	241187870	1	0.12	0.003	0.04	0.97	1305	-
241186565	241187919	1	0.04	0.001	0.04	0.97	1354	-
241186565	241189001	1	0.22	0.006	0.05	0.97	2436	-
241186565	241189032	1	0.22	0.006	0.05	0.97	2467	-
241186565	241189128	1	0.22	0.006	0.05	0.97	2563	-
241186565	241189287	1	0	0	0.04	0.96	2722	-
241186565	241189299	1	0.09	0.002	0.04	0.97	2734	-
241186565	241189349	1	0.22	0.006	0.05	0.97	2784	-
241186565	241189515	1	0.16	0.004	0.05	0.97	2950	-
241186565	241189851	1	0.14	0.003	0.04	0.97	3286	-
241186565	241190030	1	1.88	0.495	0.22	0.99	3465	-
241186565	241190072	1	0.14	0.003	0.04	0.97	3507	-
241186565	241190100	1	0	0	0.04	0.96	3535	-
241186565	241190109	1	0.03	0.001	0.04	0.97	3544	-
241186565	241190354	1	0.14	0.003	0.04	0.97	3789	-
241186565	241190416	1	0.04	0.001	0.04	0.97	3851	-
241186565	241190558	1	0.43	0.015	0.07	0.98	3993	-
241186565	241190572	1	0.02	0	0.04	0.97	4007	-
241186565	241190758	1	0.44	0.016	0.07	0.98	4193	-
241186565	241190994	1	0.01	0	0.04	0.96	4429	-
241186565	241191524	1	0.22	0.006	0.05	0.97	4959	-
241186565	241191689	1	0	0	0.04	0.96	5124	-
241186565	241191822	1	0.13	0.003	0.04	0.97	5257	-
241186565	241192465	1	0.13	0.003	0.04	0.97	5900	-
241186565	241192495	1	0	0	0.04	0.96	5930	-
241186565	241192560	1	0	0	0.04	0.96	5995	-
241186565	241192778	1	0	0	0.04	0.96	6213	-
241186565	241192916	1	0.13	0.003	0.04	0.97	6351	-
241186565	241193169	1	0.03	0.001	0.04	0.97	6604	-
241186565	241193200	1	0.22	0.006	0.05	0.97	6635	-
241186565	241193216	1	0.01	0	0.04	0.96	6651	-
241186565	241193415	1	0.02	0	0.04	0.97	6850	-
241186565	241193563	1	0.13	0.003	0.04	0.97	6998	-
241186565	241193939	1	0.22	0.006	0.05	0.97	7374	-
241186565	241194209	1	0.13	0.003	0.04	0.97	7644	-
241186565	241194400	1	0.14	0.003	0.04	0.97	7835	-
241186565	241194463	1	0.95	0.069	0.14	0.99	7898	-
241186565	241194640	1	0.12	0.003	0.04	0.97	8075	-
241186565	241194783	1	0.01	0	0.04	0.96	8218	-
241186565	241194877	1	0.13	0.003	0.04	0.97	8312	-
241186565	241195261	1	0.44	0.016	0.07	0.98	8696	-
241186565	241195387	1	0.02	0.001	0.04	0.97	8822	-
241186565	241195442	1	0.12	0.003	0.04	0.97	8877	-
241186565	241195551	1	0	0	0.04	0.96	8986	-
241186565	241195602	1	0.13	0.003	0.04	0.97	9037	-
241186565	241195617	1	0	0	0.04	0.96	9052	-
241186565	241195850	1	0.01	0	0.04	0.96	9285	-
241186565	241196084	1	0.01	0	0.04	0.96	9519	-
241186565	241196287	1	0.13	0.003	0.04	0.97	9722	-
241186565	241196333	1	0.13	0.003	0.04	0.97	9768	-
241186565	241196438	1	0	0	0.04	0.96	9873	-
241186565	241197161	1	0	0	0.04	0.96	10596	-
241186565	241197319	1	0.12	0.003	0.04	0.97	10754	-
241186565	241197957	1	0.12	0.003	0.04	0.97	11392	-
241186565	241198287	1	1.03	0.083	0.15	0.99	11722	-
241186565	241198650	1	0.13	0.003	0.04	0.97	12085	-
241186565	241198919	1	0.12	0.003	0.04	0.97	12354	-
241186565	241198930	1	0	0	0.04	0.96	12365	-
241186565	241199075	1	0.13	0.003	0.04	0.97	12510	-
241186565	241199497	1	0.06	0.001	0.04	0.97	12932	-
241186565	241199637	1	1.03	0.083	0.15	0.99	13072	-
241186565	241199687	1	0.01	0	0.04	0.96	13122	-
241186565	241200076	1	0.13	0.003	0.04	0.97	13511	-
241186565	241200278	1	0	0	0.04	0.96	13713	-
241186565	241200438	1	0.22	0.006	0.05	0.97	13873	-
241186565	241200504	1	0.01	0	0.04	0.96	13939	-
241186565	241201012	1	0.13	0.003	0.04	0.97	14447	-
241186565	241201370	1	0.13	0.003	0.04	0.97	14805	-
241186565	241201830	1	0.13	0.003	0.04	0.97	15265	-
241186565	241201894	1	0.02	0	0.04	0.97	15329	-
241186565	241201897	1	0.01	0	0.04	0.96	15332	-
241186565	241202304	1	0.45	0.016	0.07	0.98	15739	-
241186565	241203093	1	0.01	0	0.04	0.96	16528	-
241186565	241203506	1	0	0	0.04	0.96	16941	-
241186565	241203596	1	0.01	0	0.04	0.96	17031	-
241186565	241203597	1	0	0	0.04	0.96	17032	-
241186565	241203754	1	0.13	0.003	0.04	0.97	17189	-
241186565	241203887	1	0.14	0.003	0.04	0.97	17322	-
241186565	241204026	1	0.01	0	0.04	0.96	17461	-
241186565	241204326	1	0.41	0.014	0.07	0.98	17761	-
241186565	241204452	1	0.27	0.008	0.06	0.98	17887	-
241186565	241204594	1	0.02	0.001	0.04	0.97	18029	-
241186565	241205372	1	0.13	0.003	0.04	0.97	18807	-
241186565	241205413	1	0.19	0.005	0.05	0.97	18848	-
241186565	241205522	1	0	0	0.04	0.96	18957	-
241186565	241205535	1	0.22	0.006	0.05	0.97	18970	-
241186565	241207849	1	0.42	0.014	0.07	0.98	21284	-
241186565	241208030	1	0.18	0.005	0.05	0.97	21465	-
241186565	241208047	1	0.18	0.005	0.05	0.97	21482	-
241186565	241208185	1	0.18	0.005	0.05	0.97	21620	-
241186565	241208357	1	0	0	0.04	0.96	21792	-
241186565	241208361	1	0	0	0.04	0.96	21796	-
241186565	241208509	1	0.18	0.005	0.05	0.97	21944	-
241186565	241208586	1	0	0	0.04	0.96	22021	-
241186565	241208854	1	0.02	0	0.04	0.97	22289	-
241186565	241208864	1	0.02	0	0.04	0.97	22299	-
241186565	241208876	1	0	0	0.04	0.96	22311	-
241186565	241208916	1	0.13	0.003	0.04	0.97	22351	-
241186565	241208920	1	0.14	0.003	0.04	0.97	22355	-
241186565	241208924	1	0.14	0.003	0.04	0.97	22359	-
241186565	241208931	1	0	0	0.04	0.96	22366	-
241186565	241208932	1	0.02	0	0.04	0.97	22367	-
241186565	241208940	1	0.01	0	0.04	0.97	22375	-
241186565	241208965	1	0.13	0.003	0.04	0.97	22400	-
241186565	241208966	1	0	0	0.04	0.96	22401	-
241186565	241208975	1	0.15	0.004	0.05	0.97	22410	-
241186565	241208989	1	0.35	0.011	0.06	0.98	22424	-
241186565	241209348	1	0	0	0.04	0.96	22783	-
241186565	241209461	1	0	0	0.04	0.96	22896	-
241186565	241209507	1	0	0	0.04	0.96	22942	-
241186565	241209595	1	0.12	0.003	0.04	0.97	23030	-
241186565	241209764	1	0.02	0	0.04	0.97	23199	-
241186565	241209826	1	0.02	0	0.04	0.97	23261	-
241186565	241210290	1	0	0	0.04	0.96	23725	-
241186565	241210463	1	0.01	0	0.04	0.96	23898	-
241186565	241210676	1	0.04	0.001	0.04	0.97	24111	-
241186565	241210863	1	0	0	0.04	0.96	24298	-
241186565	241210889	1	0	0	0.04	0.96	24324	-
241186565	241211136	1	0.21	0.006	0.05	0.97	24571	-
241186565	241211273	1	0	0	0.04	0.96	24708	-
241186565	241211643	1	0.12	0.003	0.04	0.97	25078	-
241186565	241211673	1	0.09	0.002	0.04	0.97	25108	-
241186565	241212170	1	0.11	0.003	0.04	0.97	25605	-
241186565	241212333	1	0.09	0.002	0.04	0.97	25768	-
241186565	241212359	1	0	0	0.04	0.96	25794	-
241186565	241212376	1	0.07	0.002	0.04	0.97	25811	-
241186565	241212913	1	0	0	0.04	0.96	26348	-
241186565	241213090	1	0	0	0.04	0.96	26525	-
241186565	241213471	1	0.24	0.007	0.05	0.97	26906	-
241186565	241213603	1	0	0	0.04	0.96	27038	-
241186565	241214256	1	0.09	0.002	0.04	0.97	27691	-
241186565	241214270	1	0	0	0.04	0.96	27705	-
241186565	241214362	1	0	0	0.04	0.96	27797	-
241186565	241214600	1	0.23	0.006	0.05	0.97	28035	-
241186565	241215319	1	0	0	0.04	0.96	28754	-
241186565	241215434	1	0.24	0.007	0.05	0.97	28869	-
241186565	241215515	1	0.23	0.006	0.05	0.97	28950	-
241186565	241215892	1	0.09	0.002	0.04	0.97	29327	-
241186565	241216471	1	0	0	0.04	0.96	29906	-
241186565	241216484	1	0.09	0.002	0.04	0.97	29919	-
241186565	241216570	1	0	0	0.04	0.96	30005	-
241186565	241216894	1	0	0	0.04	0.96	30329	-
241186565	241217058	1	0.01	0	0.04	0.96	30493	-
241186565	241217388	1	0.23	0.006	0.05	0.97	30823	-
241186565	241217672	1	0.08	0.002	0.04	0.97	31107	-
241186565	241217674	1	0.02	0	0.04	0.97	31109	-
241186565	I740L	1	0	0	0.04	0.96	31204	-
241186565	241217826	1	0.08	0.002	0.04	0.97	31261	-
241186565	241218198	1	0	0	0.04	0.96	31633	-
241186565	241218277	1	0	0	0.04	0.96	31712	-
241186565	241218325	1	0	0	0.04	0.96	31760	-
241186565	241218361	1	0	0	0.04	0.96	31796	-
241186565	241218512	1	0.09	0.002	0.04	0.97	31947	-
241186565	241218743	1	0	0	0.04	0.96	32178	-
241186565	241218936	1	0	0	0.04	0.96	32371	-
241186565	241219438	1	0.01	0	0.04	0.96	32873	-
241186565	241219851	1	0.24	0.007	0.05	0.98	33286	-
241186565	241220323	1	0	0	0.04	0.96	33758	-
241186565	241220560	1	0.12	0.003	0.04	0.97	33995	-
241186565	241220842	1	0	0	0.04	0.96	34277	-
241186565	241221548	1	0.02	0	0.04	0.97	34983	-
241186565	241221900	1	0.02	0.001	0.04	0.97	35335	-
241186565	241221956	1	0	0	0.04	0.96	35391	-
241186565	241222051	1	0	0	0.04	0.96	35486	-
241186565	241222120	1	0	0	0.04	0.96	35555	-
241186565	241222584	1	0.08	0.002	0.04	0.97	36019	-
241186565	241222769	1	0	0	0.04	0.96	36204	-
241186565	241222776	1	0.16	0.004	0.05	0.97	36211	-
241186565	241223192	1	0.01	0	0.04	0.96	36627	-
241186565	241223317	1	0	0	0.04	0.96	36752	-
241186565	241223399	1	0.04	0.001	0.04	0.97	36834	-
241186565	241223944	1	0.12	0.003	0.04	0.97	37379	-
241186565	241224046	1	0.02	0.001	0.04	0.97	37481	-
241186565	241224123	1	0.02	0	0.04	0.97	37558	-
241186565	241224319	1	0.02	0.001	0.04	0.97	37754	-
241186565	241224412	1	0.66	0.031	0.1	0.98	37847	-
241186565	241224430	1	0	0	0.04	0.96	37865	-
241186565	241224537	1	0.01	0	0.04	0.96	37972	-
241186565	241225147	1	0.11	0.003	0.04	0.97	38582	-
241186565	241225394	1	0.03	0.001	0.04	0.97	38829	-
241186565	241225797	1	0.15	0.004	0.05	0.97	39232	-
241186565	241225924	1	0	0	0.04	0.96	39359	-
241186565	241226286	1	0.13	0.003	0.04	0.97	39721	-
241186565	241226368	1	0.08	0.002	0.04	0.97	39803	-
241186565	241226517	1	0.48	0.018	0.08	0.98	39952	-
241186565	241226626	1	0	0	0.04	0.96	40061	-
241186565	241226757	1	0	0	0.04	0.96	40192	-
241186565	241226797	1	0.48	0.018	0.08	0.98	40232	-
241186565	241227094	1	0	0	0.04	0.96	40529	-
241186565	241227135	1	0.09	0.002	0.04	0.97	40570	-
241186565	241227153	1	0	0	0.04	0.96	40588	-
241186565	241227618	1	0	0	0.04	0.96	41053	-
241186565	241227685	1	0	0	0.04	0.96	41120	-
241186565	241227748	1	0	0	0.04	0.96	41183	-
241186565	241227922	1	0.48	0.018	0.08	0.98	41357	-
241186565	241228073	1	0	0	0.04	0.96	41508	-
241186565	241229040	1	0	0	0.04	0.96	42475	-
241186565	241229073	1	0.03	0.001	0.04	0.97	42508	-
241186565	241229103	1	0.06	0.001	0.04	0.97	42538	-
241186565	241229552	1	0.01	0	0.04	0.96	42987	-
241186565	241229561	1	0.48	0.018	0.08	0.98	42996	-
241186565	241229678	1	0	0	0.04	0.96	43113	-
241186565	241229747	1	0.05	0.001	0.04	0.97	43182	-
241186565	241230153	1	0	0	0.04	0.96	43588	-
241186565	241231324	1	0	0	0.04	0.96	44759	-
241186565	241231816	1	0	0	0.04	0.96	45251	-
241186565	241232432	1	0	0	0.04	0.96	45867	-
241186565	241233078	1	0.07	0.002	0.04	0.97	46513	-
241186565	241233571	1	0	0	0.04	0.96	47006	-
241186565	241233832	1	0	0	0.04	0.96	47267	-
241186565	241233983	1	0.01	0	0.04	0.96	47418	-
241186565	241234216	1	0	0	0.04	0.96	47651	-
241186565	241234467	1	0.03	0.001	0.04	0.97	47902	-
241186565	241234501	1	0.25	0.007	0.05	0.98	47936	-
241186565	241234663	1	0.02	0	0.04	0.97	48098	-
241186565	241235875	1	0	0	0.04	0.96	49310	-
241186565	241235892	1	0.08	0.002	0.04	0.97	49327	-
241186565	241235916	1	0.11	0.003	0.04	0.97	49351	-
241186565	241236006	1	0	0	0.04	0.96	49441	-
241186565	241236288	1	0.03	0.001	0.04	0.97	49723	-
241186565	241236302	1	0	0	0.04	0.96	49737	-
241186565	241236331	1	0.14	0.003	0.04	0.97	49766	-
241186565	241236604	1	0.32	0.01	0.06	0.98	50039	-
241186565	241236773	1	0.04	0.001	0.04	0.97	50208	-
241186565	241236868	1	0	0	0.04	0.96	50303	-
241186565	241237014	1	0.32	0.01	0.06	0.98	50449	-
241186565	241237134	1	0.08	0.002	0.04	0.97	50569	-
241186565	241237172	1	0.02	0	0.04	0.97	50607	-
241186565	241237291	1	0.13	0.003	0.04	0.97	50726	-
241186565	241237850	1	0.08	0.002	0.04	0.97	51285	-
241186565	241238150	1	0.4	0.013	0.07	0.98	51585	-
241186565	241238199	1	0	0	0.04	0.96	51634	-
241186565	241238261	1	0.03	0.001	0.04	0.97	51696	-
241186565	241238739	1	0	0	0.04	0.96	52174	-
241186565	241239719	1	0.13	0.003	0.04	0.97	53154	-
241186565	241240391	1	0	0	0.04	0.96	53826	-
241186565	241241342	1	0.05	0.001	0.04	0.97	54777	-
241186565	241241440	1	0.02	0	0.04	0.97	54875	-
241186694	241186848	1	0.18	0.018	0.05	0.97	154	6.29
241186694	241186897	1	0.18	0.018	0.05	0.97	203	-
241186694	241187399	0.649	1.04	0.083	0.16	0.87	705	-
241186694	241187616	0.857	2.36	0.171	0.41	0.96	922	-
241186694	241187735	1	0.18	0.005	0.05	0.97	1041	-
241186694	241187870	1	2.33	0.149	0.43	1	1176	-
241186694	241187919	1	0.75	0.043	0.11	0.99	1225	-
241186694	241189001	0.951	12.05	0.69	0.81	0.99	2307	-
241186694	241189032	0.951	12.05	0.69	0.81	0.99	2338	-
241186694	241189128	0.95	11.34	0.663	0.8	0.99	2434	-
241186694	241189287	1	0.48	0.018	0.08	0.98	2593	-
241186694	241189299	0.673	0.64	0.049	0.1	0.91	2605	-
241186694	241189349	0.902	10.72	0.621	0.74	0.97	2655	-
241186694	241189515	0.956	16.17	0.842	0.84	0.99	2821	-
241186694	241189851	1	2.39	0.189	0.45	1	3157	-
241186694	241190030	1	0.35	0.009	0.06	0.98	3336	-
241186694	241190072	0.457	0.49	0.039	0.06	0.77	3378	-
241186694	241190100	1	0.18	0.004	0.05	0.97	3406	-
241186694	241190109	1	0.97	0.033	0.15	0.99	3415	-
241186694	241190354	0.805	1.46	0.122	0.26	0.94	3660	-
241186694	241190416	1	0.75	0.043	0.11	0.99	3722	-
241186694	241190558	0.694	2.25	0.142	0.33	0.87	3864	-
241186694	241190572	1	0.59	0.023	0.09	0.99	3878	-
241186694	241190758	0.006	0	0	0	0.44	4064	-
241186694	241190994	1	0.68	0.037	0.1	0.99	4300	-
241186694	241191524	0.9	10.07	0.595	0.73	0.97	4830	-
241186694	241191689	1	0.18	0.004	0.05	0.97	4995	-
241186694	241191822	1	2.17	0.172	0.4	1	5128	-
241186694	241192465	1	2.17	0.172	0.4	1	5771	-
241186694	241192495	1	0.18	0.018	0.05	0.97	5801	-
241186694	241192560	1	0.18	0.004	0.05	0.97	5866	-
241186694	241192778	1	0.18	0.004	0.05	0.97	6084	-
241186694	241192916	0.79	1.35	0.103	0.24	0.94	6222	-
241186694	241193169	0.29	0.01	0.003	0.03	0.96	6475	-
241186694	241193200	0.852	9.09	0.553	0.68	0.94	6506	-
241186694	241193216	1	0.35	0.009	0.06	0.98	6522	-
241186694	241193415	0.437	0.02	0.004	0.04	0.96	6721	-
241186694	241193563	0.788	1.3	0.107	0.23	0.94	6869	-
241186694	241193939	0.851	8.79	0.552	0.67	0.94	7245	-
241186694	241194209	0.736	0.85	0.089	0.14	0.92	7515	-
241186694	241194400	0.787	1.25	0.112	0.22	0.94	7706	-
241186694	241194463	1	1.84	0.065	0.33	1	7769	-
241186694	241194640	0.769	1.16	0.093	0.2	0.93	7946	-
241186694	241194783	1	0.35	0.009	0.06	0.98	8089	-
241186694	241194877	0.807	1.56	0.112	0.28	0.95	8183	-
241186694	241195261	0.784	2.74	0.175	0.41	0.92	8567	-
241186694	241195387	1	0.48	0.028	0.08	0.98	8693	-
241186694	241195442	0.769	1.16	0.093	0.2	0.93	8748	-
241186694	241195551	1	0.18	0.018	0.05	0.97	8857	-
241186694	241195602	0.807	1.56	0.112	0.28	0.95	8908	-
241186694	241195617	1	0.18	0.004	0.05	0.97	8923	-
241186694	241195850	1	0.05	0.009	0.04	0.97	9156	-
241186694	241196084	1	0.05	0.009	0.04	0.97	9390	-
241186694	241196287	0.807	1.56	0.112	0.28	0.95	9593	-
241186694	241196333	0.736	0.85	0.089	0.14	0.92	9639	-
241186694	241196438	1	0.18	0.018	0.05	0.97	9744	-
241186694	241197161	1	0.48	0.018	0.08	0.98	10467	-
241186694	241197319	0.769	1.16	0.093	0.2	0.93	10625	-
241186694	241197957	0.769	1.16	0.093	0.2	0.93	11263	-
241186694	241198287	1	1.44	0.054	0.25	1	11593	-
241186694	241198650	0.736	0.85	0.089	0.14	0.92	11956	-
241186694	241198919	0.769	1.16	0.093	0.2	0.93	12225	-
241186694	241198930	1	0.18	0.004	0.05	0.97	12236	-
241186694	241199075	0.807	1.56	0.112	0.28	0.95	12381	-
241186694	241199497	0.446	0.17	0.015	0.04	0.86	12803	-
241186694	241199637	1	1.44	0.054	0.25	1	12943	-
241186694	241199687	1	0.35	0.009	0.06	0.98	12993	-
241186694	241200076	0.807	1.56	0.112	0.28	0.95	13382	-
241186694	241200278	1	0.18	0.018	0.05	0.97	13584	-
241186694	241200438	0.851	8.79	0.552	0.67	0.94	13744	-
241186694	241200504	1	0.38	0.037	0.06	0.98	13810	-
241186694	241201012	0.736	0.85	0.089	0.14	0.92	14318	-
241186694	241201370	0.736	0.85	0.089	0.14	0.92	14676	-
241186694	241201830	0.736	0.85	0.089	0.14	0.92	15136	-
241186694	241201894	1	0.11	0.018	0.04	0.97	15200	-
241186694	241201897	1	0.35	0.009	0.06	0.98	15203	-
241186694	241202304	0.891	3.7	0.217	0.55	0.97	15610	-
241186694	241203093	1	0.35	0.009	0.06	0.98	16399	-
241186694	241203506	1	0.18	0.018	0.05	0.97	16812	-
241186694	241203596	1	0.38	0.037	0.06	0.98	16902	-
241186694	241203597	1	0.18	0.018	0.05	0.97	16903	-
241186694	241203754	0.736	0.85	0.089	0.14	0.92	17060	-
241186694	241203887	0.822	1.78	0.122	0.31	0.95	17193	-
241186694	241204026	1	0.35	0.009	0.06	0.98	17332	-
241186694	241204326	0.558	1.18	0.099	0.16	0.79	17632	-
241186694	241204452	0.243	0.18	0.025	0.02	0.58	17758	-
241186694	241204594	1	2.44	0.115	0.42	1	17900	-
241186694	241205372	0.736	0.85	0.089	0.14	0.92	18678	-
241186694	241205413	0.478	0.74	0.06	0.09	0.75	18719	-
241186694	241205522	1	0.48	0.018	0.08	0.98	18828	-
241186694	241205535	0.285	0.37	0.026	0.03	0.59	18841	-
241186694	241207849	0.747	5.82	0.442	0.54	0.87	21155	-
241186694	241208030	0.576	0.97	0.084	0.14	0.82	21336	-
241186694	241208047	0.576	0.97	0.084	0.14	0.82	21353	-
241186694	241208185	0.576	0.97	0.084	0.14	0.82	21491	-
241186694	241208357	1	0.18	0.004	0.05	0.97	21663	-
241186694	241208361	1	0.18	0.018	0.05	0.97	21667	-
241186694	241208509	0.576	0.97	0.084	0.14	0.82	21815	-
241186694	241208586	1	0.18	0.004	0.05	0.97	21892	-
241186694	241208854	1	1.09	0.075	0.17	0.99	22160	-
241186694	241208864	1	1.09	0.075	0.17	0.99	22170	-
241186694	241208876	1	0.18	0.018	0.05	0.97	22182	-
241186694	241208916	0.764	1.05	0.101	0.18	0.93	22222	-
241186694	241208920	0.762	0.99	0.105	0.17	0.93	22226	-
241186694	241208924	0.786	1.2	0.117	0.21	0.94	22230	-
241186694	241208931	1	0.18	0.004	0.05	0.97	22237	-
241186694	241208932	0.557	0.33	0.029	0.06	0.88	22238	-
241186694	241208940	0.019	0	0	0.02	0.83	22246	-
241186694	241208965	0.732	0.8	0.092	0.13	0.92	22271	-
241186694	241208966	1	0.18	0.018	0.05	0.97	22272	-
241186694	241208975	0.299	0.15	0.018	0.03	0.72	22281	-
241186694	241208989	0.68	3.06	0.283	0.4	0.83	22295	-
241186694	241209348	1	0.18	0.018	0.05	0.97	22654	-
241186694	241209461	1	0.18	0.004	0.05	0.97	22767	-
241186694	241209507	1	0.18	0.018	0.05	0.97	22813	-
241186694	241209595	0.652	0.49	0.063	0.08	0.9	22901	-
241186694	241209764	1	1.09	0.075	0.17	0.99	23070	-
241186694	241209826	1	1.09	0.075	0.17	0.99	23132	-
241186694	241210290	1	0.18	0.004	0.05	0.97	23596	-
241186694	241210463	1	0.38	0.037	0.06	0.98	23769	-
241186694	241210676	0.226	0.09	0.009	0.02	0.69	23982	-
241186694	241210863	1	0.18	0.004	0.05	0.97	24169	-
241186694	241210889	1	0.18	0.018	0.05	0.97	24195	-
241186694	241211136	0.112	0.04	0.004	0.01	0.52	24442	-
241186694	241211273	1	0.18	0.004	0.05	0.97	24579	-
241186694	241211643	0.17	0.21	0.018	0.01	0.45	24949	-
241186694	241211673	0.007	0	0	0	0.36	24979	-
241186694	241212170	0.219	0.32	0.028	0.02	0.49	25476	-
241186694	241212333	0.123	0.09	0.007	0.01	0.45	25639	-
241186694	241212359	1	0.18	0.004	0.05	0.97	25665	-
241186694	241212376	0.572	1.75	0.119	0.22	0.79	25682	-
241186694	241212913	1	0.18	0.018	0.05	0.97	26219	-
241186694	241213090	1	0.18	0.004	0.05	0.97	26396	-
241186694	241213471	0.106	0.06	0.004	0	0.44	26777	-
241186694	241213603	1	0.18	0.004	0.05	0.97	26909	-
241186694	241214256	0.72	0.87	0.056	0.14	0.92	27562	-
241186694	241214270	1	0.48	0.018	0.08	0.98	27576	-
241186694	241214362	1	0.18	0.018	0.05	0.97	27668	-
241186694	241214600	0.074	0.03	0.002	0	0.42	27906	-
241186694	241215319	1	0.18	0.018	0.05	0.97	28625	-
241186694	241215434	0.106	0.06	0.004	0	0.44	28740	-
241186694	241215515	0.074	0.03	0.002	0	0.42	28821	-
241186694	241215892	0.007	0	0	0	0.36	29198	-
241186694	241216471	1	0.18	0.018	0.05	0.97	29777	-
241186694	241216484	0.72	0.87	0.056	0.14	0.92	29790	-
241186694	241216570	1	0.18	0.004	0.05	0.97	29876	-
241186694	241216894	1	0.18	0.004	0.05	0.97	30200	-
241186694	241217058	1	0.38	0.037	0.06	0.98	30364	-
241186694	241217388	0.074	0.03	0.002	0	0.42	30694	-
241186694	241217672	0.593	1.95	0.136	0.25	0.8	30978	-
241186694	241217674	1	0.11	0.018	0.04	0.97	30980	-
241186694	I740L	1	0.18	0.004	0.05	0.97	31075	-
241186694	241217826	0.517	1.55	0.111	0.19	0.74	31132	-
241186694	241218198	1	0.18	0.004	0.05	0.97	31504	-
241186694	241218277	1	0.18	0.018	0.05	0.97	31583	-
241186694	241218325	1	0.18	0.018	0.05	0.97	31631	-
241186694	241218361	1	0.18	0.018	0.05	0.97	31667	-
241186694	241218512	0.72	0.87	0.056	0.14	0.92	31818	-
241186694	241218743	1	0.18	0.004	0.05	0.97	32049	-
241186694	241218936	1	0.18	0.018	0.05	0.97	32242	-
241186694	241219438	1	0.05	0.009	0.04	0.97	32744	-
241186694	241219851	0.136	0.11	0.007	0.01	0.45	33157	-
241186694	241220323	1	0.18	0.018	0.05	0.97	33629	-
241186694	241220560	0.246	0.41	0.037	0.03	0.51	33866	-
241186694	241220842	1	0.18	0.004	0.05	0.97	34148	-
241186694	241221548	0.285	0.04	0.006	0.03	0.85	34854	-
241186694	241221900	0.271	0.1	0.008	0.02	0.76	35206	-
241186694	241221956	1	0.18	0.018	0.05	0.97	35262	-
241186694	241222051	1	0.18	0.004	0.05	0.97	35357	-
241186694	241222120	1	0.18	0.018	0.05	0.97	35426	-
241186694	241222584	0.517	1.55	0.111	0.19	0.74	35890	-
241186694	241222769	1	0.18	0.004	0.05	0.97	36075	-
241186694	241222776	0.521	0.72	0.058	0.1	0.8	36082	-
241186694	241223192	1	0.05	0.009	0.04	0.97	36498	-
241186694	241223317	1	0.18	0.004	0.05	0.97	36623	-
241186694	241223399	1	0.15	0.043	0.05	0.97	36705	-
241186694	241223944	0.246	0.41	0.037	0.03	0.51	37250	-
241186694	241224046	0.271	0.1	0.008	0.02	0.76	37352	-
241186694	241224123	0.437	0.02	0.004	0.04	0.96	37429	-
241186694	241224319	0.271	0.1	0.008	0.02	0.76	37625	-
241186694	241224412	0.588	0.75	0.049	0.11	0.85	37718	-
241186694	241224430	1	0.18	0.004	0.05	0.97	37736	-
241186694	241224537	1	0.38	0.037	0.06	0.98	37843	-
241186694	241225147	0.492	1.86	0.141	0.2	0.7	38453	-
241186694	241225394	0.08	0.01	0.001	0.01	0.65	38700	-
241186694	241225797	0.151	0.2	0.018	0.01	0.4	39103	-
241186694	241225924	1	0.18	0.018	0.05	0.97	39230	-
241186694	241226286	0.145	0.18	0.015	0.01	0.4	39592	-
241186694	241226368	0.688	0.7	0.048	0.11	0.91	39674	-
241186694	241226517	0.696	1.3	0.118	0.21	0.89	39823	-
241186694	241226626	1	0.18	0.018	0.05	0.97	39932	-
241186694	241226757	1	0.18	0.018	0.05	0.97	40063	-
241186694	241226797	0.696	1.3	0.118	0.21	0.89	40103	-
241186694	241227094	1	0.18	0.004	0.05	0.97	40400	-
241186694	241227135	0.709	0.8	0.057	0.13	0.92	40441	-
241186694	241227153	1	0.18	0.004	0.05	0.97	40459	-
241186694	241227618	1	0.18	0.018	0.05	0.97	40924	-
241186694	241227685	1	0.18	0.004	0.05	0.97	40991	-
241186694	241227748	1	0.18	0.004	0.05	0.97	41054	-
241186694	241227922	0.696	1.3	0.118	0.21	0.89	41228	-
241186694	241228073	1	0.18	0.004	0.05	0.97	41379	-
241186694	241229040	1	0.18	0.018	0.05	0.97	42346	-
241186694	241229073	0.08	0.01	0.001	0.01	0.65	42379	-
241186694	241229103	0.62	1.8	0.111	0.25	0.84	42409	-
241186694	241229552	1	0.05	0.009	0.04	0.97	42858	-
241186694	241229561	0.696	1.3	0.118	0.21	0.89	42867	-
241186694	241229678	1	0.18	0.018	0.05	0.97	42984	-
241186694	241229747	0.228	0.01	0.003	0.03	0.96	43053	-
241186694	241230153	1	0.48	0.018	0.08	0.98	43459	-
241186694	241231324	1	0.18	0.004	0.05	0.97	44630	-
241186694	241231816	1	0.18	0.018	0.05	0.97	45122	-
241186694	241232432	1	0.18	0.018	0.05	0.97	45738	-
241186694	241233078	0.597	0.41	0.032	0.07	0.89	46384	-
241186694	241233571	1	0.18	0.004	0.05	0.97	46877	-
241186694	241233832	1	0.18	0.004	0.05	0.97	47138	-
241186694	241233983	1	0.05	0.009	0.04	0.97	47289	-
241186694	241234216	1	0.18	0.004	0.05	0.97	47522	-
241186694	241234467	0.08	0.01	0.001	0.01	0.65	47773	-
241186694	241234501	0.52	2.29	0.171	0.25	0.71	47807	-
241186694	241234663	0.285	0.04	0.006	0.03	0.85	47969	-
241186694	241235875	1	0.18	0.004	0.05	0.97	49181	-
241186694	241235892	0.375	0.2	0.014	0.04	0.78	49198	-
241186694	241235916	0.296	0.16	0.012	0.03	0.71	49222	-
241186694	241236006	1	0.18	0.004	0.05	0.97	49312	-
241186694	241236288	1	0.25	0.038	0.06	0.97	49594	-
241186694	241236302	1	0.18	0.018	0.05	0.97	49608	-
241186694	241236331	0.167	0.24	0.021	0.01	0.42	49637	-
241186694	241236604	0.187	0.16	0.016	0.01	0.51	49910	-
241186694	241236773	0.293	0.15	0.017	0.03	0.71	50079	-
241186694	241236868	1	0.18	0.018	0.05	0.97	50174	-
241186694	241237014	0.268	0.4	0.033	0.03	0.54	50320	-
241186694	241237134	0.688	0.7	0.048	0.11	0.91	50440	-
241186694	241237172	0.122	0.01	0	0.02	0.83	50478	-
241186694	241237291	0.145	0.18	0.015	0.01	0.4	50597	-
241186694	241237850	0.648	0.55	0.04	0.09	0.9	51156	-
241186694	241238150	0.382	0.62	0.048	0.06	0.66	51456	-
241186694	241238199	1	0.18	0.004	0.05	0.97	51505	-
241186694	241238261	0.153	0.04	0.004	0.01	0.67	51567	-
241186694	241238739	1	0.18	0.004	0.05	0.97	52045	-
241186694	241239719	0.145	0.18	0.015	0.01	0.4	53025	-
241186694	241240391	1	0.18	0.004	0.05	0.97	53697	-
241186694	241241342	0.598	1.62	0.095	0.22	0.83	54648	-
241186694	241241440	0.285	0.04	0.006	0.03	0.85	54746	-
241186848	241186897	1	0	0	0.04	0.96	49	9.07
241186848	241187399	1	0.25	0.023	0.05	0.98	551	-
241186848	241187616	1	0.17	0.004	0.05	0.97	768	-
241186848	241187735	1	0	0	0.04	0.96	887	-
241186848	241187870	1	0.12	0.003	0.04	0.97	1022	-
241186848	241187919	1	0.04	0.001	0.04	0.97	1071	-
241186848	241189001	1	0.11	0.014	0.04	0.97	2153	-
241186848	241189032	1	0.11	0.014	0.04	0.97	2184	-
241186848	241189128	1	0.1	0.013	0.04	0.97	2280	-
241186848	241189287	1	0	0	0.04	0.96	2439	-
241186848	241189299	1	0.09	0.002	0.04	0.97	2451	-
241186848	241189349	1	0.11	0.014	0.04	0.97	2501	-
241186848	241189515	1	0.21	0.02	0.05	0.97	2667	-
241186848	241189851	1	0.26	0.024	0.05	0.98	3003	-
241186848	241190030	1	0.01	0	0.04	0.96	3182	-
241186848	241190072	1	0.56	0.024	0.09	0.98	3224	-
241186848	241190100	1	0	0	0.04	0.96	3252	-
241186848	241190109	1	0.03	0.001	0.04	0.97	3261	-
241186848	241190354	1	0.56	0.024	0.09	0.98	3506	-
241186848	241190416	1	0.82	0.103	0.13	0.99	3568	-
241186848	241190558	1	0.43	0.015	0.07	0.98	3710	-
241186848	241190572	1	0.02	0	0.04	0.97	3724	-
241186848	241190758	1	0.44	0.016	0.07	0.98	3910	-
241186848	241190994	1	0.01	0	0.04	0.96	4146	-
241186848	241191524	1	0.1	0.013	0.04	0.97	4676	-
241186848	241191689	1	0	0	0.04	0.96	4841	-
241186848	241191822	1	0.29	0.026	0.06	0.98	4974	-
241186848	241192465	1	0.29	0.026	0.06	0.98	5617	-
241186848	241192495	1	0	0	0.04	0.96	5647	-
241186848	241192560	1	0	0	0.04	0.96	5712	-
241186848	241192778	1	0	0	0.04	0.96	5930	-
241186848	241192916	1	0.13	0.003	0.04	0.97	6068	-
241186848	241193169	1	0.03	0.001	0.04	0.97	6321	-
241186848	241193200	1	0.11	0.014	0.04	0.97	6352	-
241186848	241193216	1	0.01	0	0.04	0.96	6368	-
241186848	241193415	1	0.02	0	0.04	0.97	6567	-
241186848	241193563	1	0.13	0.003	0.04	0.97	6715	-
241186848	241193939	1	0.11	0.014	0.04	0.97	7091	-
241186848	241194209	1	0.31	0.027	0.06	0.98	7361	-
241186848	241194400	1	0.28	0.025	0.06	0.98	7552	-
241186848	241194463	1	0.05	0.001	0.04	0.97	7615	-
241186848	241194640	1	0.12	0.003	0.04	0.97	7792	-
241186848	241194783	1	0.01	0	0.04	0.96	7935	-
241186848	241194877	1	0.13	0.003	0.04	0.97	8029	-
241186848	241195261	1	0.14	0.016	0.04	0.97	8413	-
241186848	241195387	1	0.02	0.001	0.04	0.97	8539	-
241186848	241195442	1	0.12	0.003	0.04	0.97	8594	-
241186848	241195551	1	0	0	0.04	0.96	8703	-
241186848	241195602	1	0.13	0.003	0.04	0.97	8754	-
241186848	241195617	1	0	0	0.04	0.96	8769	-
241186848	241195850	1	0.01	0	0.04	0.96	9002	-
241186848	241196084	1	0.01	0	0.04	0.96	9236	-
241186848	241196287	1	0.13	0.003	0.04	0.97	9439	-
241186848	241196333	1	0.31	0.027	0.06	0.98	9485	-
241186848	241196438	1	0	0	0.04	0.96	9590	-
241186848	241197161	1	0	0	0.04	0.96	10313	-
241186848	241197319	1	0.12	0.003	0.04	0.97	10471	-
241186848	241197957	1	0.12	0.003	0.04	0.97	11109	-
241186848	241198287	1	0.05	0.001	0.04	0.97	11439	-
241186848	241198650	1	0.31	0.027	0.06	0.98	11802	-
241186848	241198919	1	0.12	0.003	0.04	0.97	12071	-
241186848	241198930	1	0	0	0.04	0.96	12082	-
241186848	241199075	1	0.13	0.003	0.04	0.97	12227	-
241186848	241199497	1	0.58	0.058	0.09	0.98	12649	-
241186848	241199637	1	0.05	0.001	0.04	0.97	12789	-
241186848	241199687	1	0.01	0	0.04	0.96	12839	-
241186848	241200076	1	0.13	0.003	0.04	0.97	13228	-
241186848	241200278	1	0	0	0.04	0.96	13430	-
241186848	241200438	1	0.11	0.014	0.04	0.97	13590	-
241186848	241200504	1	0.01	0	0.04	0.96	13656	-
241186848	241201012	1	0.31	0.027	0.06	0.98	14164	-
241186848	241201370	1	0.31	0.027	0.06	0.98	14522	-
241186848	241201830	1	0.31	0.027	0.06	0.98	14982	-
241186848	241201894	1	0.02	0	0.04	0.97	15046	-
241186848	241201897	1	0.01	0	0.04	0.96	15049	-
241186848	241202304	1	0.19	0.005	0.05	0.97	15456	-
241186848	241203093	1	0.01	0	0.04	0.96	16245	-
241186848	241203506	1	0	0	0.04	0.96	16658	-
241186848	241203596	1	0.01	0	0.04	0.96	16748	-
241186848	241203597	1	0	0	0.04	0.96	16749	-
241186848	241203754	1	0.31	0.027	0.06	0.98	16906	-
241186848	241203887	1	0.14	0.003	0.04	0.97	17039	-
241186848	241204026	1	0.01	0	0.04	0.96	17178	-
241186848	241204326	1	0.11	0.014	0.04	0.97	17478	-
241186848	241204452	1	0.27	0.008	0.06	0.98	17604	-
241186848	241204594	1	0.02	0.001	0.04	0.97	17746	-
241186848	241205372	1	0.31	0.027	0.06	0.98	18524	-
241186848	241205413	1	0.19	0.005	0.05	0.97	18565	-
241186848	241205522	1	0	0	0.04	0.96	18674	-
241186848	241205535	1	0.22	0.006	0.05	0.97	18687	-
241186848	241207849	1	0.12	0.014	0.04	0.97	21001	-
241186848	241208030	1	0.18	0.005	0.05	0.97	21182	-
241186848	241208047	1	0.18	0.005	0.05	0.97	21199	-
241186848	241208185	1	0.18	0.005	0.05	0.97	21337	-
241186848	241208357	1	0	0	0.04	0.96	21509	-
241186848	241208361	1	0	0	0.04	0.96	21513	-
241186848	241208509	1	0.18	0.005	0.05	0.97	21661	-
241186848	241208586	1	0	0	0.04	0.96	21738	-
241186848	241208854	1	0.02	0	0.04	0.97	22006	-
241186848	241208864	1	0.02	0	0.04	0.97	22016	-
241186848	241208876	1	0	0	0.04	0.96	22028	-
241186848	241208916	1	0.29	0.026	0.06	0.98	22068	-
241186848	241208920	1	0.28	0.025	0.06	0.98	22072	-
241186848	241208924	1	0.26	0.024	0.05	0.98	22076	-
241186848	241208931	1	0	0	0.04	0.96	22083	-
241186848	241208932	1	0.02	0	0.04	0.97	22084	-
241186848	241208940	1	0.01	0	0.04	0.97	22092	-
241186848	241208965	1	0.29	0.026	0.06	0.98	22117	-
241186848	241208966	1	0	0	0.04	0.96	22118	-
241186848	241208975	1	0.25	0.023	0.05	0.98	22127	-
241186848	241208989	1	0.26	0.007	0.05	0.98	22141	-
241186848	241209348	1	0	0	0.04	0.96	22500	-
241186848	241209461	1	0	0	0.04	0.96	22613	-
241186848	241209507	1	0	0	0.04	0.96	22659	-
241186848	241209595	1	0.34	0.03	0.06	0.98	22747	-
241186848	241209764	1	0.02	0	0.04	0.97	22916	-
241186848	241209826	1	0.02	0	0.04	0.97	22978	-
241186848	241210290	1	0	0	0.04	0.96	23442	-
241186848	241210463	1	0.01	0	0.04	0.96	23615	-
241186848	241210676	1	0.04	0.001	0.04	0.97	23828	-
241186848	241210863	1	0	0	0.04	0.96	24015	-
241186848	241210889	1	0	0	0.04	0.96	24041	-
241186848	241211136	1	0.21	0.006	0.05	0.97	24288	-
241186848	241211273	1	0	0	0.04	0.96	24425	-
241186848	241211643	1	0.12	0.003	0.04	0.97	24795	-
241186848	241211673	1	0.74	0.039	0.11	0.98	24825	-
241186848	241212170	1	0.11	0.003	0.04	0.97	25322	-
241186848	241212333	1	0.09	0.002	0.04	0.97	25485	-
241186848	241212359	1	0	0	0.04	0.96	25511	-
241186848	241212376	1	0.07	0.002	0.04	0.97	25528	-
241186848	241212913	1	0	0	0.04	0.96	26065	-
241186848	241213090	1	0	0	0.04	0.96	26242	-
241186848	241213471	1	0.08	0.012	0.04	0.97	26623	-
241186848	241213603	1	0	0	0.04	0.96	26755	-
241186848	241214256	1	0.09	0.002	0.04	0.97	27408	-
241186848	241214270	1	0	0	0.04	0.96	27422	-
241186848	241214362	1	0	0	0.04	0.96	27514	-
241186848	241214600	1	0.09	0.013	0.04	0.97	27752	-
241186848	241215319	1	0	0	0.04	0.96	28471	-
241186848	241215434	1	0.08	0.012	0.04	0.97	28586	-
241186848	241215515	1	0.09	0.013	0.04	0.97	28667	-
241186848	241215892	1	0.43	0.039	0.07	0.98	29044	-
241186848	241216471	1	0	0	0.04	0.96	29623	-
241186848	241216484	1	0.09	0.002	0.04	0.97	29636	-
241186848	241216570	1	0	0	0.04	0.96	29722	-
241186848	241216894	1	0	0	0.04	0.96	30046	-
241186848	241217058	1	0.01	0	0.04	0.96	30210	-
241186848	241217388	1	0.09	0.013	0.04	0.97	30540	-
241186848	241217672	1	0.08	0.002	0.04	0.97	30824	-
241186848	241217674	1	0.02	0	0.04	0.97	30826	-
241186848	I740L	1	0	0	0.04	0.96	30921	-
241186848	241217826	1	0.08	0.002	0.04	0.97	30978	-
241186848	241218198	1	0	0	0.04	0.96	31350	-
241186848	241218277	1	0	0	0.04	0.96	31429	-
241186848	241218325	1	0	0	0.04	0.96	31477	-
241186848	241218361	1	2.18	1	0.27	1	31513	-
241186848	241218512	1	0.09	0.002	0.04	0.97	31664	-
241186848	241218743	1	0	0	0.04	0.96	31895	-
241186848	241218936	1	0	0	0.04	0.96	32088	-
241186848	241219438	1	0.01	0	0.04	0.96	32590	-
241186848	241219851	1	0.07	0.012	0.04	0.97	33003	-
241186848	241220323	1	0	0	0.04	0.96	33475	-
241186848	241220560	1	0.34	0.03	0.06	0.98	33712	-
241186848	241220842	1	0	0	0.04	0.96	33994	-
241186848	241221548	1	0.02	0	0.04	0.97	34700	-
241186848	241221900	1	0.02	0.001	0.04	0.97	35052	-
241186848	241221956	1	0	0	0.04	0.96	35108	-
241186848	241222051	1	0	0	0.04	0.96	35203	-
241186848	241222120	1	0	0	0.04	0.96	35272	-
241186848	241222584	1	0.08	0.002	0.04	0.97	35736	-
241186848	241222769	1	0	0	0.04	0.96	35921	-
241186848	241222776	1	0.22	0.021	0.05	0.97	35928	-
241186848	241223192	1	0.01	0	0.04	0.96	36344	-
241186848	241223317	1	0	0	0.04	0.96	36469	-
241186848	241223399	1	0.04	0.001	0.04	0.97	36551	-
241186848	241223944	1	0.34	0.03	0.06	0.98	37096	-
241186848	241224046	1	0.02	0.001	0.04	0.97	37198	-
241186848	241224123	1	0.02	0	0.04	0.97	37275	-
241186848	241224319	1	0.02	0.001	0.04	0.97	37471	-
241186848	241224412	1	0.11	0.003	0.04	0.97	37564	-
241186848	241224430	1	0	0	0.04	0.96	37582	-
241186848	241224537	1	0.01	0	0.04	0.96	37689	-
241186848	241225147	1	0.11	0.003	0.04	0.97	38299	-
241186848	241225394	1	0.03	0.001	0.04	0.97	38546	-
241186848	241225797	1	0.25	0.023	0.05	0.98	38949	-
241186848	241225924	1	0	0	0.04	0.96	39076	-
241186848	241226286	1	0.29	0.026	0.06	0.98	39438	-
241186848	241226368	1	0.08	0.002	0.04	0.97	39520	-
241186848	241226517	1	0.18	0.004	0.05	0.97	39669	-
241186848	241226626	1	2.18	1	0.27	1	39778	-
241186848	241226757	1	0	0	0.04	0.96	39909	-
241186848	241226797	1	0.18	0.004	0.05	0.97	39949	-
241186848	241227094	1	0	0	0.04	0.96	40246	-
241186848	241227135	1	0.09	0.002	0.04	0.97	40287	-
241186848	241227153	1	0	0	0.04	0.96	40305	-
241186848	241227618	1	0	0	0.04	0.96	40770	-
241186848	241227685	1	0	0	0.04	0.96	40837	-
241186848	241227748	1	0	0	0.04	0.96	40900	-
241186848	241227922	1	0.18	0.004	0.05	0.97	41074	-
241186848	241228073	1	0	0	0.04	0.96	41225	-
241186848	241229040	1	0	0	0.04	0.96	42192	-
241186848	241229073	1	0.03	0.001	0.04	0.97	42225	-
241186848	241229103	1	0.06	0.001	0.04	0.97	42255	-
241186848	241229552	1	0.01	0	0.04	0.96	42704	-
241186848	241229561	1	0.18	0.004	0.05	0.97	42713	-
241186848	241229678	1	0	0	0.04	0.96	42830	-
241186848	241229747	1	0.05	0.001	0.04	0.97	42899	-
241186848	241230153	1	0	0	0.04	0.96	43305	-
241186848	241231324	1	0	0	0.04	0.96	44476	-
241186848	241231816	1	0	0	0.04	0.96	44968	-
241186848	241232432	1	0	0	0.04	0.96	45584	-
241186848	241233078	1	0.07	0.002	0.04	0.97	46230	-
241186848	241233571	1	0	0	0.04	0.96	46723	-
241186848	241233832	1	0	0	0.04	0.96	46984	-
241186848	241233983	1	0.01	0	0.04	0.96	47135	-
241186848	241234216	1	0	0	0.04	0.96	47368	-
241186848	241234467	1	0.03	0.001	0.04	0.97	47619	-
241186848	241234501	1	0.36	0.012	0.06	0.98	47653	-
241186848	241234663	1	0.02	0	0.04	0.97	47815	-
241186848	241235875	1	0	0	0.04	0.96	49027	-
241186848	241235892	1	0.08	0.002	0.04	0.97	49044	-
241186848	241235916	1	0.36	0.031	0.06	0.98	49068	-
241186848	241236006	1	0	0	0.04	0.96	49158	-
241186848	241236288	1	0.03	0.001	0.04	0.97	49440	-
241186848	241236302	1	0	0	0.04	0.96	49454	-
241186848	241236331	1	0.14	0.003	0.04	0.97	49483	-
241186848	241236604	1	0.02	0.01	0.04	0.97	49756	-
241186848	241236773	1	0.04	0.001	0.04	0.97	49925	-
241186848	241236868	1	0	0	0.04	0.96	50020	-
241186848	241237014	1	0.02	0.01	0.04	0.97	50166	-
241186848	241237134	1	0.08	0.002	0.04	0.97	50286	-
241186848	241237172	1	1.09	0.193	0.16	0.99	50324	-
241186848	241237291	1	0.29	0.026	0.06	0.98	50443	-
241186848	241237850	1	0.08	0.002	0.04	0.97	51002	-
241186848	241238150	1	0.22	0.006	0.05	0.97	51302	-
241186848	241238199	1	0	0	0.04	0.96	51351	-
241186848	241238261	1	0.03	0.001	0.04	0.97	51413	-
241186848	241238739	1	0	0	0.04	0.96	51891	-
241186848	241239719	1	0.29	0.026	0.06	0.98	52871	-
241186848	241240391	1	0	0	0.04	0.96	53543	-
241186848	241241342	1	0.05	0.001	0.04	0.97	54494	-
241186848	241241440	1	0.02	0	0.04	0.97	54592	-
241186897	241187399	1	0.25	0.023	0.05	0.98	502	19.96
241186897	241187616	1	0.17	0.004	0.05	0.97	719	-
241186897	241187735	1	0	0	0.04	0.96	838	-
241186897	241187870	1	0.34	0.03	0.06	0.98	973	-
241186897	241187919	1	0.04	0.001	0.04	0.97	1022	-
241186897	241189001	1	0.11	0.014	0.04	0.97	2104	-
241186897	241189032	1	0.11	0.014	0.04	0.97	2135	-
241186897	241189128	1	0.1	0.013	0.04	0.97	2231	-
241186897	241189287	1	0	0	0.04	0.96	2390	-
241186897	241189299	1	0.09	0.002	0.04	0.97	2402	-
241186897	241189349	1	0.41	0.014	0.07	0.98	2452	-
241186897	241189515	1	0.21	0.02	0.05	0.97	2618	-
241186897	241189851	1	0.14	0.003	0.04	0.97	2954	-
241186897	241190030	1	0.01	0	0.04	0.96	3133	-
241186897	241190072	1	0.14	0.003	0.04	0.97	3175	-
241186897	241190100	1	0	0	0.04	0.96	3203	-
241186897	241190109	1	0.03	0.001	0.04	0.97	3212	-
241186897	241190354	1	0.14	0.003	0.04	0.97	3457	-
241186897	241190416	1	0.82	0.103	0.13	0.99	3519	-
241186897	241190558	1	0.21	0.005	0.05	0.97	3661	-
241186897	241190572	1	0.02	0	0.04	0.97	3675	-
241186897	241190758	1	0.2	0.005	0.05	0.97	3861	-
241186897	241190994	1	0.01	0	0.04	0.96	4097	-
241186897	241191524	1	0.4	0.013	0.07	0.98	4627	-
241186897	241191689	1	0	0	0.04	0.96	4792	-
241186897	241191822	1	0.13	0.003	0.04	0.97	4925	-
241186897	241192465	1	0.13	0.003	0.04	0.97	5568	-
241186897	241192495	1	0	0	0.04	0.96	5598	-
241186897	241192560	1	0	0	0.04	0.96	5663	-
241186897	241192778	1	0	0	0.04	0.96	5881	-
241186897	241192916	1	0.13	0.003	0.04	0.97	6019	-
241186897	241193169	1	0.03	0.001	0.04	0.97	6272	-
241186897	241193200	1	0.41	0.014	0.07	0.98	6303	-
241186897	241193216	1	0.01	0	0.04	0.96	6319	-
241186897	241193415	1	0.02	0	0.04	0.97	6518	-
241186897	241193563	1	0.13	0.003	0.04	0.97	6666	-
241186897	241193939	1	0.41	0.014	0.07	0.98	7042	-
241186897	241194209	1	0.13	0.003	0.04	0.97	7312	-
241186897	241194400	1	0.14	0.003	0.04	0.97	7503	-
241186897	241194463	1	0.05	0.001	0.04	0.97	7566	-
241186897	241194640	1	0.12	0.003	0.04	0.97	7743	-
241186897	241194783	1	0.01	0	0.04	0.96	7886	-
241186897	241194877	1	0.13	0.003	0.04	0.97	7980	-
241186897	241195261	1	0.2	0.005	0.05	0.97	8364	-
241186897	241195387	1	0.02	0.001	0.04	0.97	8490	-
241186897	241195442	1	0.12	0.003	0.04	0.97	8545	-
241186897	241195551	1	0	0	0.04	0.96	8654	-
241186897	241195602	1	0.13	0.003	0.04	0.97	8705	-
241186897	241195617	1	0	0	0.04	0.96	8720	-
241186897	241195850	1	0.01	0	0.04	0.96	8953	-
241186897	241196084	1	0.01	0	0.04	0.96	9187	-
241186897	241196287	1	0.13	0.003	0.04	0.97	9390	-
241186897	241196333	1	0.13	0.003	0.04	0.97	9436	-
241186897	241196438	1	0	0	0.04	0.96	9541	-
241186897	241197161	1	0	0	0.04	0.96	10264	-
241186897	241197319	1	0.12	0.003	0.04	0.97	10422	-
241186897	241197957	1	0.12	0.003	0.04	0.97	11060	-
241186897	241198287	1	0.05	0.001	0.04	0.97	11390	-
241186897	241198650	1	0.13	0.003	0.04	0.97	11753	-
241186897	241198919	1	0.12	0.003	0.04	0.97	12022	-
241186897	241198930	1	0	0	0.04	0.96	12033	-
241186897	241199075	1	0.13	0.003	0.04	0.97	12178	-
241186897	241199497	1	0.06	0.001	0.04	0.97	12600	-
241186897	241199637	1	0.05	0.001	0.04	0.97	12740	-
241186897	241199687	1	0.01	0	0.04	0.96	12790	-
241186897	241200076	1	0.13	0.003	0.04	0.97	13179	-
241186897	241200278	1	0	0	0.04	0.96	13381	-
241186897	241200438	1	0.41	0.014	0.07	0.98	13541	-
241186897	241200504	1	0.01	0	0.04	0.96	13607	-
241186897	241201012	1	0.13	0.003	0.04	0.97	14115	-
241186897	241201370	1	0.13	0.003	0.04	0.97	14473	-
241186897	241201830	1	0.13	0.003	0.04	0.97	14933	-
241186897	241201894	1	0.02	0	0.04	0.97	14997	-
241186897	241201897	1	0.01	0	0.04	0.96	15000	-
241186897	241202304	1	0.19	0.005	0.05	0.97	15407	-
241186897	241203093	1	0.01	0	0.04	0.96	16196	-
241186897	241203506	1	0	0	0.04	0.96	16609	-
241186897	241203596	1	0.01	0	0.04	0.96	16699	-
241186897	241203597	1	0	0	0.04	0.96	16700	-
241186897	241203754	1	0.13	0.003	0.04	0.97	16857	-
241186897	241203887	1	0.14	0.003	0.04	0.97	16990	-
241186897	241204026	1	0.01	0	0.04	0.96	17129	-
241186897	241204326	1	0.22	0.006	0.05	0.97	17429	-
241186897	241204452	1	0.03	0.01	0.04	0.97	17555	-
241186897	241204594	1	0.02	0.001	0.04	0.97	17697	-
241186897	241205372	1	0.13	0.003	0.04	0.97	18475	-
241186897	241205413	1	0.16	0.017	0.05	0.97	18516	-
241186897	241205522	1	0	0	0.04	0.96	18625	-
241186897	241205535	1	0.41	0.015	0.07	0.98	18638	-
241186897	241207849	1	0.12	0.014	0.04	0.97	20952	-
241186897	241208030	1	0.17	0.018	0.05	0.97	21133	-
241186897	241208047	1	0.17	0.018	0.05	0.97	21150	-
241186897	241208185	1	0.17	0.018	0.05	0.97	21288	-
241186897	241208357	1	0	0	0.04	0.96	21460	-
241186897	241208361	1	0	0	0.04	0.96	21464	-
241186897	241208509	1	0.17	0.018	0.05	0.97	21612	-
241186897	241208586	1	0	0	0.04	0.96	21689	-
241186897	241208854	1	0.02	0	0.04	0.97	21957	-
241186897	241208864	1	0.02	0	0.04	0.97	21967	-
241186897	241208876	1	0	0	0.04	0.96	21979	-
241186897	241208916	1	0.29	0.026	0.06	0.98	22019	-
241186897	241208920	1	0.28	0.025	0.06	0.98	22023	-
241186897	241208924	1	0.26	0.024	0.05	0.98	22027	-
241186897	241208931	1	0	0	0.04	0.96	22034	-
241186897	241208932	1	0.02	0	0.04	0.97	22035	-
241186897	241208940	1	1.35	0.327	0.19	0.99	22043	-
241186897	241208965	1	0.13	0.003	0.04	0.97	22068	-
241186897	241208966	1	0	0	0.04	0.96	22069	-
241186897	241208975	1	0.15	0.004	0.05	0.97	22078	-
241186897	241208989	1	0.05	0.011	0.04	0.97	22092	-
241186897	241209348	1	0	0	0.04	0.96	22451	-
241186897	241209461	1	0	0	0.04	0.96	22564	-
241186897	241209507	1	0	0	0.04	0.96	22610	-
241186897	241209595	1	0.12	0.003	0.04	0.97	22698	-
241186897	241209764	1	0.02	0	0.04	0.97	22867	-
241186897	241209826	1	0.02	0	0.04	0.97	22929	-
241186897	241210290	1	0	0	0.04	0.96	23393	-
241186897	241210463	1	0.01	0	0.04	0.96	23566	-
241186897	241210676	1	0.04	0.001	0.04	0.97	23779	-
241186897	241210863	1	0	0	0.04	0.96	23966	-
241186897	241210889	1	0	0	0.04	0.96	23992	-
241186897	241211136	1	0.21	0.006	0.05	0.97	24239	-
241186897	241211273	1	0	0	0.04	0.96	24376	-
241186897	241211643	1	0.12	0.003	0.04	0.97	24746	-
241186897	241211673	1	0.09	0.002	0.04	0.97	24776	-
241186897	241212170	1	0.11	0.003	0.04	0.97	25273	-
241186897	241212333	1	0.09	0.002	0.04	0.97	25436	-
241186897	241212359	1	0	0	0.04	0.96	25462	-
241186897	241212376	1	0.07	0.002	0.04	0.97	25479	-
241186897	241212913	1	0	0	0.04	0.96	26016	-
241186897	241213090	1	0	0	0.04	0.96	26193	-
241186897	241213471	1	0.24	0.007	0.05	0.97	26574	-
241186897	241213603	1	0	0	0.04	0.96	26706	-
241186897	241214256	1	0.09	0.002	0.04	0.97	27359	-
241186897	241214270	1	0	0	0.04	0.96	27373	-
241186897	241214362	1	0	0	0.04	0.96	27465	-
241186897	241214600	1	0.23	0.006	0.05	0.97	27703	-
241186897	241215319	1	0	0	0.04	0.96	28422	-
241186897	241215434	1	0.24	0.007	0.05	0.97	28537	-
241186897	241215515	1	0.23	0.006	0.05	0.97	28618	-
241186897	241215892	1	0.09	0.002	0.04	0.97	28995	-
241186897	241216471	1	0	0	0.04	0.96	29574	-
241186897	241216484	1	0.09	0.002	0.04	0.97	29587	-
241186897	241216570	1	0	0	0.04	0.96	29673	-
241186897	241216894	1	0	0	0.04	0.96	29997	-
241186897	241217058	1	0.01	0	0.04	0.96	30161	-
241186897	241217388	1	0.23	0.006	0.05	0.97	30491	-
241186897	241217672	1	0.08	0.002	0.04	0.97	30775	-
241186897	241217674	1	0.02	0	0.04	0.97	30777	-
241186897	I740L	1	0	0	0.04	0.96	30872	-
241186897	241217826	1	0.08	0.002	0.04	0.97	30929	-
241186897	241218198	1	0	0	0.04	0.96	31301	-
241186897	241218277	1	0	0	0.04	0.96	31380	-
241186897	241218325	1	0	0	0.04	0.96	31428	-
241186897	241218361	1	0	0	0.04	0.96	31464	-
241186897	241218512	1	0.09	0.002	0.04	0.97	31615	-
241186897	241218743	1	0	0	0.04	0.96	31846	-
241186897	241218936	1	0	0	0.04	0.96	32039	-
241186897	241219438	1	0.01	0	0.04	0.96	32541	-
241186897	241219851	1	0.24	0.007	0.05	0.98	32954	-
241186897	241220323	1	0	0	0.04	0.96	33426	-
241186897	241220560	1	0.12	0.003	0.04	0.97	33663	-
241186897	241220842	1	0	0	0.04	0.96	33945	-
241186897	241221548	1	1.2	0.243	0.17	0.99	34651	-
241186897	241221900	1	0.02	0.001	0.04	0.97	35003	-
241186897	241221956	1	0	0	0.04	0.96	35059	-
241186897	241222051	1	0	0	0.04	0.96	35154	-
241186897	241222120	1	0	0	0.04	0.96	35223	-
241186897	241222584	1	0.08	0.002	0.04	0.97	35687	-
241186897	241222769	1	0	0	0.04	0.96	35872	-
241186897	241222776	1	0.16	0.004	0.05	0.97	35879	-
241186897	241223192	1	1.58	0.495	0.21	0.99	36295	-
241186897	241223317	1	0	0	0.04	0.96	36420	-
241186897	241223399	1	0.04	0.001	0.04	0.97	36502	-
241186897	241223944	1	0.12	0.003	0.04	0.97	37047	-
241186897	241224046	1	0.02	0.001	0.04	0.97	37149	-
241186897	241224123	1	0.02	0	0.04	0.97	37226	-
241186897	241224319	1	0.02	0.001	0.04	0.97	37422	-
241186897	241224412	1	0.66	0.031	0.1	0.98	37515	-
241186897	241224430	1	0	0	0.04	0.96	37533	-
241186897	241224537	1	0.01	0	0.04	0.96	37640	-
241186897	241225147	1	0.11	0.003	0.04	0.97	38250	-
241186897	241225394	1	0.03	0.001	0.04	0.97	38497	-
241186897	241225797	1	0.25	0.023	0.05	0.98	38900	-
241186897	241225924	1	0	0	0.04	0.96	39027	-
241186897	241226286	1	0.13	0.003	0.04	0.97	39389	-
241186897	241226368	1	0.08	0.002	0.04	0.97	39471	-
241186897	241226517	1	0.48	0.018	0.08	0.98	39620	-
241186897	241226626	1	0	0	0.04	0.96	39729	-
241186897	241226757	1	0	0	0.04	0.96	39860	-
241186897	241226797	1	0.48	0.018	0.08	0.98	39900	-
241186897	241227094	1	0	0	0.04	0.96	40197	-
241186897	241227135	1	0.43	0.039	0.07	0.98	40238	-
241186897	241227153	1	0	0	0.04	0.96	40256	-
241186897	241227618	1	0	0	0.04	0.96	40721	-
241186897	241227685	1	0	0	0.04	0.96	40788	-
241186897	241227748	1	0	0	0.04	0.96	40851	-
241186897	241227922	1	0.48	0.018	0.08	0.98	41025	-
241186897	241228073	1	0	0	0.04	0.96	41176	-
241186897	241229040	1	0	0	0.04	0.96	42143	-
241186897	241229073	1	0.03	0.001	0.04	0.97	42176	-
241186897	241229103	1	0.06	0.001	0.04	0.97	42206	-
241186897	241229552	1	0.01	0	0.04	0.96	42655	-
241186897	241229561	1	0.48	0.018	0.08	0.98	42664	-
241186897	241229678	1	0	0	0.04	0.96	42781	-
241186897	241229747	1	0.05	0.001	0.04	0.97	42850	-
241186897	241230153	1	0	0	0.04	0.96	43256	-
241186897	241231324	1	0	0	0.04	0.96	44427	-
241186897	241231816	1	0	0	0.04	0.96	44919	-
241186897	241232432	1	0	0	0.04	0.96	45535	-
241186897	241233078	1	0.07	0.002	0.04	0.97	46181	-
241186897	241233571	1	0	0	0.04	0.96	46674	-
241186897	241233832	1	0	0	0.04	0.96	46935	-
241186897	241233983	1	0.01	0	0.04	0.96	47086	-
241186897	241234216	1	0	0	0.04	0.96	47319	-
241186897	241234467	1	0.03	0.001	0.04	0.97	47570	-
241186897	241234501	1	0.25	0.007	0.05	0.98	47604	-
241186897	241234663	1	1.2	0.243	0.17	0.99	47766	-
241186897	241235875	1	0	0	0.04	0.96	48978	-
241186897	241235892	1	0.08	0.002	0.04	0.97	48995	-
241186897	241235916	1	0.11	0.003	0.04	0.97	49019	-
241186897	241236006	1	0	0	0.04	0.96	49109	-
241186897	241236288	1	0.03	0.001	0.04	0.97	49391	-
241186897	241236302	1	0	0	0.04	0.96	49405	-
241186897	241236331	1	0.14	0.003	0.04	0.97	49434	-
241186897	241236604	1	0.32	0.01	0.06	0.98	49707	-
241186897	241236773	1	0.04	0.001	0.04	0.97	49876	-
241186897	241236868	1	0	0	0.04	0.96	49971	-
241186897	241237014	1	0.32	0.01	0.06	0.98	50117	-
241186897	241237134	1	0.08	0.002	0.04	0.97	50237	-
241186897	241237172	1	0.02	0	0.04	0.97	50275	-
241186897	241237291	1	0.13	0.003	0.04	0.97	50394	-
241186897	241237850	1	0.08	0.002	0.04	0.97	50953	-
241186897	241238150	1	0.4	0.013	0.07	0.98	51253	-
241186897	241238199	1	0	0	0.04	0.96	51302	-
241186897	241238261	1	0.03	0.001	0.04	0.97	51364	-
241186897	241238739	1	0	0	0.04	0.96	51842	-
241186897	241239719	1	0.13	0.003	0.04	0.97	52822	-
241186897	241240391	1	0	0	0.04	0.96	53494	-
241186897	241241342	1	0.05	0.001	0.04	0.97	54445	-
241186897	241241440	1	1.2	0.243	0.17	0.99	54543	-
241187399	241187616	1	4.83	0.189	0.68	1	217	40.35
241187399	241187735	1	0.25	0.023	0.05	0.98	336	-
241187399	241187870	1	14.53	0.756	0.86	1	471	-
241187399	241187919	0.261	0.1	0.015	0.02	0.7	520	-
241187399	241189001	0.704	1.32	0.128	0.21	0.89	1602	-
241187399	241189032	0.704	1.32	0.128	0.21	0.89	1633	-
241187399	241189128	0.722	1.52	0.14	0.25	0.9	1729	-
241187399	241189287	1	0.15	0.004	0.05	0.97	1888	-
241187399	241189299	1	2.38	0.087	0.44	1	1900	-
241187399	241189349	0.084	0.02	0.002	0	0.5	1950	-
241187399	241189515	0.662	1.17	0.08	0.18	0.88	2116	-
241187399	241189851	0.657	5.99	0.413	0.47	0.79	2452	-
241187399	241190030	1	0.3	0.007	0.06	0.98	2631	-
241187399	241190072	0.607	5.21	0.352	0.41	0.74	2673	-
241187399	241190100	1	0.15	0.004	0.05	0.97	2701	-
241187399	241190109	1	0.76	0.027	0.11	0.99	2710	-
241187399	241190354	0.657	5.99	0.413	0.47	0.79	2955	-
241187399	241190416	0.798	1.76	0.139	0.3	0.94	3017	-
241187399	241190558	0.596	3.72	0.237	0.36	0.76	3159	-
241187399	241190572	1	0.45	0.019	0.07	0.98	3173	-
241187399	241190758	0.339	1.09	0.08	0.09	0.55	3359	-
241187399	241190994	1	0.3	0.007	0.06	0.98	3595	-
241187399	241191524	0.123	0.05	0.004	0.01	0.51	4125	-
241187399	241191689	1	0.25	0.023	0.05	0.98	4290	-
241187399	241191822	0.738	6.94	0.475	0.55	0.86	4423	-
241187399	241192465	0.738	6.94	0.475	0.55	0.86	5066	-
241187399	241192495	1	0.25	0.023	0.05	0.98	5096	-
241187399	241192560	1	0.15	0.004	0.05	0.97	5161	-
241187399	241192778	1	0.25	0.023	0.05	0.98	5379	-
241187399	241192916	1	3.35	0.133	0.57	1	5517	-
241187399	241193169	1	3.2	0.192	0.53	1	5770	-
241187399	241193200	0.146	0.08	0.006	0.01	0.52	5801	-
241187399	241193216	0.439	0.01	0.001	0.04	0.96	5817	-
241187399	241193415	1	1.95	0.117	0.34	1	6016	-
241187399	241193563	1	3.26	0.14	0.56	1	6164	-
241187399	241193939	0.174	0.09	0.008	0.01	0.56	6540	-
241187399	241194209	0.726	6.35	0.439	0.52	0.85	6810	-
241187399	241194400	0.695	6.29	0.442	0.5	0.82	7001	-
241187399	241194463	0.361	0.09	0.007	0.03	0.85	7064	-
241187399	241194640	1	3.15	0.127	0.54	1	7241	-
241187399	241194783	0.439	0.01	0.001	0.04	0.96	7384	-
241187399	241194877	1	3.26	0.14	0.56	1	7478	-
241187399	241195261	0.595	3.52	0.245	0.35	0.76	7862	-
241187399	241195387	1	0.6	0.023	0.09	0.99	7988	-
241187399	241195442	1	3.15	0.127	0.54	1	8043	-
241187399	241195551	1	0.15	0.004	0.05	0.97	8152	-
241187399	241195602	1	3.26	0.14	0.56	1	8203	-
241187399	241195617	1	0.25	0.023	0.05	0.98	8218	-
241187399	241195850	1	0.81	0.045	0.12	0.99	8451	-
241187399	241196084	1	0.81	0.045	0.12	0.99	8685	-
241187399	241196287	1	3.26	0.14	0.56	1	8888	-
241187399	241196333	0.726	6.35	0.439	0.52	0.85	8934	-
241187399	241196438	1	0.15	0.004	0.05	0.97	9039	-
241187399	241197161	1	0.15	0.004	0.05	0.97	9762	-
241187399	241197319	1	3.15	0.127	0.54	1	9920	-
241187399	241197957	1	3.15	0.127	0.54	1	10558	-
241187399	241198287	1	0.2	0.044	0.05	0.97	10888	-
241187399	241198650	0.726	6.35	0.439	0.52	0.85	11251	-
241187399	241198919	1	3.15	0.127	0.54	1	11520	-
241187399	241198930	1	0.15	0.004	0.05	0.97	11531	-
241187399	241199075	1	3.26	0.14	0.56	1	11676	-
241187399	241199497	1	6.54	0.387	0.73	1	12098	-
241187399	241199637	1	0.2	0.044	0.05	0.97	12238	-
241187399	241199687	0.439	0.01	0.001	0.04	0.96	12288	-
241187399	241200076	1	3.26	0.14	0.56	1	12677	-
241187399	241200278	1	0.55	0.023	0.09	0.98	12879	-
241187399	241200438	0.174	0.09	0.008	0.01	0.56	13039	-
241187399	241200504	1	0.3	0.007	0.06	0.98	13105	-
241187399	241201012	0.726	6.35	0.439	0.52	0.85	13613	-
241187399	241201370	0.726	6.35	0.439	0.52	0.85	13971	-
241187399	241201830	0.726	6.35	0.439	0.52	0.85	14431	-
241187399	241201894	1	1.66	0.093	0.28	1	14495	-
241187399	241201897	0.439	0.01	0.001	0.04	0.96	14498	-
241187399	241202304	0.875	3.15	0.17	0.49	0.97	14905	-
241187399	241203093	0.439	0.01	0.001	0.04	0.96	15694	-
241187399	241203506	1	0.25	0.023	0.05	0.98	16107	-
241187399	241203596	1	0.3	0.007	0.06	0.98	16197	-
241187399	241203597	1	0.25	0.023	0.05	0.98	16198	-
241187399	241203754	0.726	6.35	0.439	0.52	0.85	16355	-
241187399	241203887	1	3.47	0.146	0.58	1	16488	-
241187399	241204026	0.439	0.01	0.001	0.04	0.96	16627	-
241187399	241204326	0.503	2.27	0.156	0.24	0.69	16927	-
241187399	241204452	0.683	1.83	0.162	0.28	0.86	17053	-
241187399	241204594	1	0.3	0.023	0.06	0.98	17195	-
241187399	241205372	0.726	6.35	0.439	0.52	0.85	17973	-
241187399	241205413	0.691	1.37	0.102	0.22	0.89	18014	-
241187399	241205522	1	0.25	0.023	0.05	0.98	18123	-
241187399	241205535	0.372	0.64	0.039	0.06	0.65	18136	-
241187399	241207849	0.845	1.88	0.178	0.34	0.96	20450	-
241187399	241208030	0.672	1.2	0.093	0.19	0.88	20631	-
241187399	241208047	0.672	1.2	0.093	0.19	0.88	20648	-
241187399	241208185	0.672	1.2	0.093	0.19	0.88	20786	-
241187399	241208357	1	0.15	0.004	0.05	0.97	20958	-
241187399	241208361	1	0.25	0.023	0.05	0.98	20962	-
241187399	241208509	0.672	1.2	0.093	0.19	0.88	21110	-
241187399	241208586	1	0.15	0.004	0.05	0.97	21187	-
241187399	241208854	1	0.3	0.015	0.06	0.98	21455	-
241187399	241208864	1	0.3	0.015	0.06	0.98	21465	-
241187399	241208876	1	0.25	0.023	0.05	0.98	21477	-
241187399	241208916	0.391	0.22	0.021	0.04	0.79	21517	-
241187399	241208920	0.352	0.16	0.018	0.03	0.78	21521	-
241187399	241208924	0.418	0.25	0.027	0.04	0.8	21525	-
241187399	241208931	1	0.15	0.004	0.05	0.97	21532	-
241187399	241208932	1	0.45	0.019	0.07	0.98	21533	-
241187399	241208940	0.234	0.03	0.004	0.03	0.84	21541	-
241187399	241208965	0.682	5.73	0.406	0.48	0.81	21566	-
241187399	241208966	1	0.15	0.004	0.05	0.97	21567	-
241187399	241208975	0.564	4.19	0.318	0.36	0.71	21576	-
241187399	241208989	0.896	3.66	0.259	0.56	0.97	21590	-
241187399	241209348	1	0.15	0.004	0.05	0.97	21949	-
241187399	241209461	1	0.25	0.023	0.05	0.98	22062	-
241187399	241209507	1	0.15	0.004	0.05	0.97	22108	-
241187399	241209595	0.697	5.02	0.368	0.47	0.84	22196	-
241187399	241209764	1	0.3	0.015	0.06	0.98	22365	-
241187399	241209826	1	0.3	0.015	0.06	0.98	22427	-
241187399	241210290	1	0.15	0.004	0.05	0.97	22891	-
241187399	241210463	1	0.3	0.007	0.06	0.98	23064	-
241187399	241210676	0.329	0.07	0.004	0.03	0.85	23277	-
241187399	241210863	1	0.25	0.023	0.05	0.98	23464	-
241187399	241210889	1	0.25	0.023	0.05	0.98	23490	-
241187399	241211136	0.239	0.15	0.014	0.02	0.62	23737	-
241187399	241211273	1	0.25	0.023	0.05	0.98	23874	-
241187399	241211643	0.215	0.44	0.035	0.03	0.45	24244	-
241187399	241211673	0.111	0.1	0.007	0	0.4	24274	-
241187399	241212170	0.254	0.58	0.046	0.04	0.49	24771	-
241187399	241212333	0.415	1.25	0.094	0.13	0.65	24934	-
241187399	241212359	1	0.15	0.004	0.05	0.97	24960	-
241187399	241212376	1	1.23	0.072	0.2	1	24977	-
241187399	241212913	1	0.15	0.004	0.05	0.97	25514	-
241187399	241213090	1	0.15	0.004	0.05	0.97	25691	-
241187399	241213471	0.211	0.32	0.025	0.02	0.48	26072	-
241187399	241213603	1	0.15	0.004	0.05	0.97	26204	-
241187399	241214256	0.121	0.01	0.001	0.02	0.82	26857	-
241187399	241214270	1	0.15	0.004	0.05	0.97	26871	-
241187399	241214362	1	0.15	0.004	0.05	0.97	26963	-
241187399	241214600	0.235	0.41	0.032	0.03	0.49	27201	-
241187399	241215319	1	0.15	0.004	0.05	0.97	27920	-
241187399	241215434	0.211	0.32	0.025	0.02	0.48	28035	-
241187399	241215515	0.235	0.41	0.032	0.03	0.49	28116	-
241187399	241215892	0.065	0.03	0.002	0	0.38	28493	-
241187399	241216471	1	0.25	0.023	0.05	0.98	29072	-
241187399	241216484	0.121	0.01	0.001	0.02	0.82	29085	-
241187399	241216570	1	0.55	0.023	0.09	0.98	29171	-
241187399	241216894	1	0.15	0.004	0.05	0.97	29495	-
241187399	241217058	0.439	0.01	0.001	0.04	0.96	29659	-
241187399	241217388	0.235	0.41	0.032	0.03	0.49	29989	-
241187399	241217672	1	1.41	0.077	0.24	1	30273	-
241187399	241217674	0.465	0.02	0.003	0.04	0.96	30275	-
241187399	I740L	1	0.15	0.004	0.05	0.97	30370	-
241187399	241217826	1	1.3	0.082	0.22	1	30427	-
241187399	241218198	1	0.15	0.004	0.05	0.97	30799	-
241187399	241218277	1	0.25	0.023	0.05	0.98	30878	-
241187399	241218325	1	0.15	0.004	0.05	0.97	30926	-
241187399	241218361	1	0.25	0.023	0.05	0.98	30962	-
241187399	241218512	0.121	0.01	0.001	0.02	0.82	31113	-
241187399	241218743	1	0.15	0.004	0.05	0.97	31344	-
241187399	241218936	1	0.25	0.023	0.05	0.98	31537	-
241187399	241219438	0.439	0.01	0.001	0.04	0.96	32039	-
241187399	241219851	0.253	0.42	0.034	0.03	0.52	32452	-
241187399	241220323	1	0.25	0.023	0.05	0.98	32924	-
241187399	241220560	0.282	0.72	0.06	0.05	0.51	33161	-
241187399	241220842	1	0.15	0.004	0.05	0.97	33443	-
241187399	241221548	0.543	0.35	0.027	0.06	0.88	34149	-
241187399	241221900	0.497	0.03	0.006	0.04	0.96	34501	-
241187399	241221956	1	0.25	0.023	0.05	0.98	34557	-
241187399	241222051	1	0.15	0.004	0.05	0.97	34652	-
241187399	241222120	1	0.15	0.004	0.05	0.97	34721	-
241187399	241222584	1	1.3	0.082	0.22	1	35185	-
241187399	241222769	1	0.25	0.023	0.05	0.98	35370	-
241187399	241222776	0.033	0.01	0.001	0	0.31	35377	-
241187399	241223192	1	0.81	0.045	0.12	0.99	35793	-
241187399	241223317	1	0.15	0.004	0.05	0.97	35918	-
241187399	241223399	0.329	0.07	0.004	0.03	0.85	36000	-
241187399	241223944	0.282	0.72	0.06	0.05	0.51	36545	-
241187399	241224046	0.497	0.03	0.006	0.04	0.96	36647	-
241187399	241224123	1	1.35	0.117	0.23	1	36724	-
241187399	241224319	0.497	0.03	0.006	0.04	0.96	36920	-
241187399	241224412	0.035	0.01	0.001	0	0.32	37013	-
241187399	241224430	1	0.25	0.023	0.05	0.98	37031	-
241187399	241224537	0.439	0.01	0.001	0.04	0.96	37138	-
241187399	241225147	1	1.54	0.115	0.27	1	37748	-
241187399	241225394	0	0	0	0.03	0.95	37995	-
241187399	241225797	0.213	0.54	0.045	0.03	0.42	38398	-
241187399	241225924	1	0.25	0.023	0.05	0.98	38525	-
241187399	241226286	0.196	0.44	0.034	0.02	0.41	38887	-
241187399	241226368	1	0.39	0.082	0.07	0.98	38969	-
241187399	241226517	0.015	0	0	0	0.54	39118	-
241187399	241226626	1	0.25	0.023	0.05	0.98	39227	-
241187399	241226757	1	0.25	0.023	0.05	0.98	39358	-
241187399	241226797	0.015	0	0	0	0.54	39398	-
241187399	241227094	1	0.55	0.023	0.09	0.98	39695	-
241187399	241227135	0	0	0	0.02	0.8	39736	-
241187399	241227153	1	0.15	0.004	0.05	0.97	39754	-
241187399	241227618	1	0.15	0.004	0.05	0.97	40219	-
241187399	241227685	1	0.15	0.004	0.05	0.97	40286	-
241187399	241227748	1	0.15	0.004	0.05	0.97	40349	-
241187399	241227922	0.015	0	0	0	0.54	40523	-
241187399	241228073	1	0.15	0.004	0.05	0.97	40674	-
241187399	241229040	1	0.15	0.004	0.05	0.97	41641	-
241187399	241229073	1	0.16	0.027	0.05	0.97	41674	-
241187399	241229103	1	1.31	0.057	0.22	1	41704	-
241187399	241229552	1	0.51	0.045	0.08	0.98	42153	-
241187399	241229561	0.015	0	0	0	0.54	42162	-
241187399	241229678	1	0.25	0.023	0.05	0.98	42279	-
241187399	241229747	0.344	0.08	0.005	0.03	0.85	42348	-
241187399	241230153	1	0.25	0.023	0.05	0.98	42754	-
241187399	241231324	1	0.15	0.004	0.05	0.97	43925	-
241187399	241231816	1	0.25	0.023	0.05	0.98	44417	-
241187399	241232432	1	0.25	0.023	0.05	0.98	45033	-
241187399	241233078	1	0.33	0.072	0.06	0.98	45679	-
241187399	241233571	1	0.25	0.023	0.05	0.98	46172	-
241187399	241233832	1	0.15	0.004	0.05	0.97	46433	-
241187399	241233983	0.439	0.01	0.001	0.04	0.96	46584	-
241187399	241234216	1	0.15	0.004	0.05	0.97	46817	-
241187399	241234467	1	0.16	0.027	0.05	0.97	47068	-
241187399	241234501	0.189	0.2	0.018	0.01	0.48	47102	-
241187399	241234663	0.543	0.35	0.027	0.06	0.88	47264	-
241187399	241235875	1	0.55	0.023	0.09	0.98	48476	-
241187399	241235892	1	0.39	0.082	0.07	0.98	48493	-
241187399	241235916	0.196	0.27	0.028	0.02	0.46	48517	-
241187399	241236006	1	0.15	0.004	0.05	0.97	48607	-
241187399	241236288	0.192	0.02	0.001	0.02	0.83	48889	-
241187399	241236302	1	0.25	0.023	0.05	0.98	48903	-
241187399	241236331	0.698	0.69	0.071	0.11	0.91	48932	-
241187399	241236604	0.148	0.1	0.009	0.01	0.48	49205	-
241187399	241236773	1	0.64	0.039	0.1	0.99	49374	-
241187399	241236868	1	0.15	0.004	0.05	0.97	49469	-
241187399	241237014	0.203	0.27	0.018	0.02	0.49	49615	-
241187399	241237134	1	0.39	0.082	0.07	0.98	49735	-
241187399	241237172	1	1.95	0.117	0.34	1	49773	-
241187399	241237291	0.196	0.44	0.034	0.02	0.41	49892	-
241187399	241237850	1	0.21	0.077	0.05	0.97	50451	-
241187399	241238150	0.187	0.08	0.009	0.01	0.61	50751	-
241187399	241238199	1	0.15	0.004	0.05	0.97	50800	-
241187399	241238261	1	0.32	0.031	0.06	0.98	50862	-
241187399	241238739	1	0.15	0.004	0.05	0.97	51340	-
241187399	241239719	0.196	0.44	0.034	0.02	0.41	52320	-
241187399	241240391	1	0.25	0.023	0.05	0.98	52992	-
241187399	241241342	1	1.14	0.053	0.18	0.99	53943	-
241187399	241241440	0.543	0.35	0.027	0.06	0.88	54041	-
241187616	241187735	1	0.17	0.004	0.05	0.97	119	58.01
241187616	241187870	1	3.65	0.143	0.59	1	254	-
241187616	241187919	1	0.99	0.041	0.15	0.99	303	-
241187616	241189001	0.894	3.67	0.245	0.55	0.97	1385	-
241187616	241189032	0.894	3.67	0.245	0.55	0.97	1416	-
241187616	241189128	0.896	3.68	0.255	0.56	0.97	1512	-
241187616	241189287	1	0.17	0.004	0.05	0.97	1671	-
241187616	241189299	1	9.07	0.459	0.79	1	1683	-
241187616	241189349	0.894	3.67	0.245	0.55	0.97	1733	-
241187616	241189515	0.835	1.88	0.15	0.34	0.95	1899	-
241187616	241189851	0.629	0.93	0.072	0.14	0.86	2235	-
241187616	241190030	1	0.34	0.009	0.06	0.98	2414	-
241187616	241190072	1	3.07	0.181	0.54	1	2456	-
241187616	241190100	1	0.2	0.019	0.05	0.97	2484	-
241187616	241190109	1	2.47	0.141	0.43	1	2493	-
241187616	241190354	0.823	1.8	0.123	0.32	0.95	2738	-
241187616	241190416	1	0.69	0.041	0.11	0.99	2800	-
241187616	241190558	0.895	3.96	0.228	0.57	0.97	2942	-
241187616	241190572	1	1.67	0.099	0.29	1	2956	-
241187616	241190758	0.894	3.96	0.219	0.56	0.97	3142	-
241187616	241190994	0.909	0.04	0.007	0.04	0.97	3378	-
241187616	241191524	0.789	2.67	0.198	0.42	0.92	3908	-
241187616	241191689	1	0.17	0.004	0.05	0.97	4073	-
241187616	241191822	1	2.56	0.166	0.47	1	4206	-
241187616	241192465	1	2.56	0.166	0.47	1	4849	-
241187616	241192495	1	0.17	0.004	0.05	0.97	4879	-
241187616	241192560	1	0.2	0.019	0.05	0.97	4944	-
241187616	241192778	1	0.17	0.004	0.05	0.97	5162	-
241187616	241192916	0.944	11.76	0.627	0.78	0.99	5300	-
241187616	241193169	1	1.11	0.036	0.18	0.99	5553	-
241187616	241193200	0.778	2.41	0.186	0.39	0.92	5584	-
241187616	241193216	0.909	0.04	0.007	0.04	0.97	5600	-
241187616	241193415	1	0.87	0.022	0.13	0.99	5799	-
241187616	241193563	0.891	10.56	0.585	0.72	0.97	5947	-
241187616	241193939	0.778	2.41	0.186	0.39	0.92	6323	-
241187616	241194209	1	2.32	0.158	0.43	1	6593	-
241187616	241194400	0.809	1.59	0.114	0.28	0.95	6784	-
241187616	241194463	0.607	0.42	0.023	0.07	0.89	6847	-
241187616	241194640	0.941	10.83	0.594	0.77	0.99	7024	-
241187616	241194783	0.909	0.04	0.007	0.04	0.97	7167	-
241187616	241194877	0.89	10.26	0.585	0.71	0.97	7261	-
241187616	241195261	0.772	2.47	0.163	0.38	0.92	7645	-
241187616	241195387	1	2.21	0.119	0.39	1	7771	-
241187616	241195442	0.941	10.83	0.594	0.77	0.99	7826	-
241187616	241195551	1	0.2	0.019	0.05	0.97	7935	-
241187616	241195602	0.89	10.26	0.585	0.71	0.97	7986	-
241187616	241195617	1	0.17	0.004	0.05	0.97	8001	-
241187616	241195850	0.909	0.04	0.007	0.04	0.97	8234	-
241187616	241196084	0.909	0.04	0.007	0.04	0.97	8468	-
241187616	241196287	0.89	10.26	0.585	0.71	0.97	8671	-
241187616	241196333	1	2.32	0.158	0.43	1	8717	-
241187616	241196438	1	0.2	0.019	0.05	0.97	8822	-
241187616	241197161	1	0.17	0.004	0.05	0.97	9545	-
241187616	241197319	0.941	10.83	0.594	0.77	0.99	9703	-
241187616	241197957	0.941	10.83	0.594	0.77	0.99	10341	-
241187616	241198287	0.589	0.36	0.018	0.06	0.89	10671	-
241187616	241198650	1	2.32	0.158	0.43	1	11034	-
241187616	241198919	0.941	10.83	0.594	0.77	0.99	11303	-
241187616	241198930	1	0.5	0.019	0.08	0.98	11314	-
241187616	241199075	0.89	10.26	0.585	0.71	0.97	11459	-
241187616	241199497	1	1.86	0.073	0.34	1	11881	-
241187616	241199637	0.589	0.36	0.018	0.06	0.89	12021	-
241187616	241199687	0.909	0.04	0.007	0.04	0.97	12071	-
241187616	241200076	0.89	10.26	0.585	0.71	0.97	12460	-
241187616	241200278	1	0.17	0.004	0.05	0.97	12662	-
241187616	241200438	0.778	2.41	0.186	0.39	0.92	12822	-
241187616	241200504	1	0.4	0.038	0.07	0.98	12888	-
241187616	241201012	1	2.32	0.158	0.43	1	13396	-
241187616	241201370	1	2.32	0.158	0.43	1	13754	-
241187616	241201830	1	2.32	0.158	0.43	1	14214	-
241187616	241201894	1	0.69	0.018	0.1	0.99	14278	-
241187616	241201897	0.909	0.04	0.007	0.04	0.97	14281	-
241187616	241202304	0.616	5.16	0.324	0.41	0.76	14688	-
241187616	241203093	0.909	0.04	0.007	0.04	0.97	15477	-
241187616	241203506	1	0.17	0.004	0.05	0.97	15890	-
241187616	241203596	1	0.4	0.038	0.07	0.98	15980	-
241187616	241203597	1	0.17	0.004	0.05	0.97	15981	-
241187616	241203754	1	2.32	0.158	0.43	1	16138	-
241187616	241203887	0.842	9.56	0.547	0.66	0.94	16271	-
241187616	241204026	0.909	0.04	0.007	0.04	0.97	16410	-
241187616	241204326	0.795	2.95	0.194	0.44	0.93	16710	-
241187616	241204452	0.746	4.65	0.304	0.49	0.88	16836	-
241187616	241204594	1	1.05	0.027	0.16	0.99	16978	-
241187616	241205372	1	2.32	0.158	0.43	1	17756	-
241187616	241205413	0.673	6.34	0.401	0.48	0.8	17797	-
241187616	241205522	1	0.17	0.004	0.05	0.97	17906	-
241187616	241205535	0.669	5.03	0.322	0.45	0.81	17919	-
241187616	241207849	0.678	1.98	0.136	0.29	0.86	20233	-
241187616	241208030	0.679	6.59	0.425	0.49	0.8	20414	-
241187616	241208047	0.679	6.59	0.425	0.49	0.8	20431	-
241187616	241208185	0.679	6.59	0.425	0.49	0.8	20569	-
241187616	241208357	1	0.2	0.019	0.05	0.97	20741	-
241187616	241208361	1	0.17	0.004	0.05	0.97	20745	-
241187616	241208509	0.679	6.59	0.425	0.49	0.8	20893	-
241187616	241208586	1	0.2	0.019	0.05	0.97	20970	-
241187616	241208854	0.994	0.09	0.017	0.04	0.97	21238	-
241187616	241208864	0.994	0.09	0.017	0.04	0.97	21248	-
241187616	241208876	1	0.17	0.004	0.05	0.97	21260	-
241187616	241208916	0.588	3.45	0.255	0.34	0.75	21300	-
241187616	241208920	0.543	3	0.227	0.3	0.71	21304	-
241187616	241208924	0.56	3.33	0.254	0.32	0.72	21308	-
241187616	241208931	1	0.2	0.019	0.05	0.97	21315	-
241187616	241208932	0.299	0.01	0.002	0.04	0.96	21316	-
241187616	241208940	1	0.21	0.013	0.05	0.97	21324	-
241187616	241208965	1	2.26	0.166	0.42	1	21349	-
241187616	241208966	1	0.2	0.019	0.05	0.97	21350	-
241187616	241208975	0.807	1.49	0.123	0.26	0.94	21359	-
241187616	241208989	0.21	0.19	0.017	0.02	0.53	21373	-
241187616	241209348	1	0.2	0.019	0.05	0.97	21732	-
241187616	241209461	1	0.2	0.019	0.05	0.97	21845	-
241187616	241209507	1	0.2	0.019	0.05	0.97	21891	-
241187616	241209595	1	1.84	0.143	0.33	1	21979	-
241187616	241209764	0.994	0.09	0.017	0.04	0.97	22148	-
241187616	241209826	0.994	0.09	0.017	0.04	0.97	22210	-
241187616	241210290	1	0.5	0.019	0.08	0.98	22674	-
241187616	241210463	1	0.4	0.038	0.07	0.98	22847	-
241187616	241210676	0.038	0	0	0.01	0.58	23060	-
241187616	241210863	1	0.2	0.019	0.05	0.97	23247	-
241187616	241210889	1	0.17	0.004	0.05	0.97	23273	-
241187616	241211136	0.14	0.2	0.015	0.01	0.38	23520	-
241187616	241211273	1	0.2	0.019	0.05	0.97	23657	-
241187616	241211643	0.597	0.79	0.051	0.12	0.85	24027	-
241187616	241211673	0.097	0.01	0.001	0.01	0.72	24057	-
241187616	241212170	0.608	0.85	0.05	0.13	0.86	24554	-
241187616	241212333	0.772	1.25	0.061	0.21	0.93	24717	-
241187616	241212359	1	0.2	0.019	0.05	0.97	24743	-
241187616	241212376	0.305	0.12	0.008	0.03	0.77	24760	-
241187616	241212913	1	0.2	0.019	0.05	0.97	25297	-
241187616	241213090	1	0.5	0.019	0.08	0.98	25474	-
241187616	241213471	0.064	0.04	0.003	0	0.32	25855	-
241187616	241213603	1	0.5	0.019	0.08	0.98	25987	-
241187616	241214256	0.478	1.59	0.105	0.18	0.7	26640	-
241187616	241214270	1	0.17	0.004	0.05	0.97	26654	-
241187616	241214362	1	0.2	0.019	0.05	0.97	26746	-
241187616	241214600	0.048	0.03	0.002	0	0.3	26984	-
241187616	241215319	1	0.2	0.019	0.05	0.97	27703	-
241187616	241215434	0.064	0.04	0.003	0	0.32	27818	-
241187616	241215515	0.048	0.03	0.002	0	0.3	27899	-
241187616	241215892	0.037	0.01	0.001	0	0.4	28276	-
241187616	241216471	1	0.17	0.004	0.05	0.97	28855	-
241187616	241216484	0.478	1.59	0.105	0.18	0.7	28868	-
241187616	241216570	1	0.17	0.004	0.05	0.97	28954	-
241187616	241216894	1	0.2	0.019	0.05	0.97	29278	-
241187616	241217058	0.909	0.04	0.007	0.04	0.97	29442	-
241187616	241217388	0.048	0.03	0.002	0	0.3	29772	-
241187616	241217672	0.374	0.19	0.013	0.04	0.78	30056	-
241187616	241217674	0.11	0.02	0.001	0.01	0.72	30058	-
241187616	I740L	1	0.2	0.019	0.05	0.97	30153	-
241187616	241217826	0.338	0.15	0.011	0.03	0.78	30210	-
241187616	241218198	1	0.2	0.019	0.05	0.97	30582	-
241187616	241218277	1	0.17	0.004	0.05	0.97	30661	-
241187616	241218325	1	0.17	0.004	0.05	0.97	30709	-
241187616	241218361	1	0.17	0.004	0.05	0.97	30745	-
241187616	241218512	0.478	1.59	0.105	0.18	0.7	30896	-
241187616	241218743	1	0.5	0.019	0.08	0.98	31127	-
241187616	241218936	1	0.17	0.004	0.05	0.97	31320	-
241187616	241219438	0.909	0.04	0.007	0.04	0.97	31822	-
241187616	241219851	0.042	0.02	0.001	0	0.31	32235	-
241187616	241220323	1	0.17	0.004	0.05	0.97	32707	-
241187616	241220560	0.634	1	0.057	0.15	0.87	32944	-
241187616	241220842	1	0.2	0.019	0.05	0.97	33226	-
241187616	241221548	1	0.39	0.018	0.07	0.98	33932	-
241187616	241221900	0.029	0	0	0.01	0.63	34284	-
241187616	241221956	1	0.17	0.004	0.05	0.97	34340	-
241187616	241222051	1	0.2	0.019	0.05	0.97	34435	-
241187616	241222120	1	0.2	0.019	0.05	0.97	34504	-
241187616	241222584	0.338	0.15	0.011	0.03	0.78	34968	-
241187616	241222769	1	0.17	0.004	0.05	0.97	35153	-
241187616	241222776	0.339	1.39	0.106	0.11	0.52	35160	-
241187616	241223192	1	0.34	0.009	0.06	0.98	35576	-
241187616	241223317	1	0.2	0.019	0.05	0.97	35701	-
241187616	241223399	0.436	0.23	0.035	0.04	0.8	35783	-
241187616	241223944	0.597	0.79	0.051	0.12	0.85	36328	-
241187616	241224046	0.029	0	0	0.01	0.63	36430	-
241187616	241224123	1	0.56	0.022	0.09	0.98	36507	-
241187616	241224319	0.029	0	0	0.01	0.63	36703	-
241187616	241224412	0.115	0.03	0.002	0.01	0.61	36796	-
241187616	241224430	1	0.2	0.019	0.05	0.97	36814	-
241187616	241224537	0.909	0.04	0.007	0.04	0.97	36921	-
241187616	241225147	0.253	0.11	0.009	0.02	0.7	37531	-
241187616	241225394	0.175	0.02	0.001	0.02	0.83	37778	-
241187616	241225797	0.461	0.51	0.04	0.07	0.77	38181	-
241187616	241225924	1	0.17	0.004	0.05	0.97	38308	-
241187616	241226286	0.45	0.48	0.033	0.06	0.77	38670	-
241187616	241226368	0.529	1.71	0.121	0.2	0.75	38752	-
241187616	241226517	0.084	0.02	0.002	0.01	0.57	38901	-
241187616	241226626	1	0.17	0.004	0.05	0.97	39010	-
241187616	241226757	1	0.17	0.004	0.05	0.97	39141	-
241187616	241226797	0.084	0.02	0.002	0.01	0.57	39181	-
241187616	241227094	1	0.17	0.004	0.05	0.97	39478	-
241187616	241227135	0.4	1.08	0.078	0.11	0.64	39519	-
241187616	241227153	1	0.2	0.019	0.05	0.97	39537	-
241187616	241227618	1	0.17	0.004	0.05	0.97	40002	-
241187616	241227685	1	0.2	0.019	0.05	0.97	40069	-
241187616	241227748	1	0.2	0.019	0.05	0.97	40132	-
241187616	241227922	0.084	0.02	0.002	0.01	0.57	40306	-
241187616	241228073	1	0.2	0.019	0.05	0.97	40457	-
241187616	241229040	1	0.2	0.019	0.05	0.97	41424	-
241187616	241229073	0.229	0.12	0.007	0.02	0.68	41457	-
241187616	241229103	0.457	0.18	0.014	0.04	0.86	41487	-
241187616	241229552	0.909	0.04	0.007	0.04	0.97	41936	-
241187616	241229561	0.084	0.02	0.002	0.01	0.57	41945	-
241187616	241229678	1	0.17	0.004	0.05	0.97	42062	-
241187616	241229747	0.298	0.12	0.02	0.02	0.72	42131	-
241187616	241230153	1	0.17	0.004	0.05	0.97	42537	-
241187616	241231324	1	0.5	0.019	0.08	0.98	43708	-
241187616	241231816	1	0.17	0.004	0.05	0.97	44200	-
241187616	241232432	1	0.17	0.004	0.05	0.97	44816	-
241187616	241233078	0.582	1.9	0.128	0.24	0.8	45462	-
241187616	241233571	1	0.17	0.004	0.05	0.97	45955	-
241187616	241233832	1	0.2	0.019	0.05	0.97	46216	-
241187616	241233983	1	0.4	0.038	0.07	0.98	46367	-
241187616	241234216	1	0.2	0.019	0.05	0.97	46600	-
241187616	241234467	0.229	0.12	0.007	0.02	0.68	46851	-
241187616	241234501	0.619	1.74	0.141	0.25	0.82	46885	-
241187616	241234663	1	0.39	0.018	0.07	0.98	47047	-
241187616	241235875	1	0.17	0.004	0.05	0.97	48259	-
241187616	241235892	0.438	1.2	0.083	0.13	0.68	48276	-
241187616	241235916	0.172	0.29	0.018	0.01	0.42	48300	-
241187616	241236006	1	0.2	0.019	0.05	0.97	48390	-
241187616	241236288	0.693	0.61	0.078	0.1	0.91	48672	-
241187616	241236302	1	0.17	0.004	0.05	0.97	48686	-
241187616	241236331	0.077	0.06	0.005	0	0.34	48715	-
241187616	241236604	0.132	0.11	0.008	0.01	0.43	48988	-
241187616	241236773	0.211	0.12	0.009	0.02	0.63	49157	-
241187616	241236868	1	0.2	0.019	0.05	0.97	49252	-
241187616	241237014	0.227	0.34	0.023	0.02	0.5	49398	-
241187616	241237134	0.529	1.71	0.121	0.2	0.75	49518	-
241187616	241237172	1	0.56	0.022	0.09	0.98	49556	-
241187616	241237291	0.45	0.48	0.033	0.06	0.77	49675	-
241187616	241237850	0.506	1.52	0.104	0.18	0.74	50234	-
241187616	241238150	0.003	0	0	-0.01	0.3	50534	-
241187616	241238199	1	0.5	0.019	0.08	0.98	50583	-
241187616	241238261	0.111	0.03	0.002	0.01	0.59	50645	-
241187616	241238739	1	0.5	0.019	0.08	0.98	51123	-
241187616	241239719	0.45	0.48	0.033	0.06	0.77	52103	-
241187616	241240391	1	0.17	0.004	0.05	0.97	52775	-
241187616	241241342	0.351	0.09	0.008	0.03	0.85	53726	-
241187616	241241440	1	0.39	0.018	0.07	0.98	53824	-
241187735	241187870	1	0.35	0.031	0.06	0.98	135	37.08
241187735	241187919	1	0.81	0.103	0.12	0.99	184	-
241187735	241189001	1	0.1	0.014	0.04	0.97	1266	-
241187735	241189032	1	0.1	0.014	0.04	0.97	1297	-
241187735	241189128	1	0.09	0.013	0.04	0.97	1393	-
241187735	241189287	1	0	0	0.04	0.96	1552	-
241187735	241189299	1	0.09	0.002	0.04	0.97	1564	-
241187735	241189349	1	0.22	0.006	0.05	0.97	1614	-
241187735	241189515	1	0.17	0.004	0.05	0.97	1780	-
241187735	241189851	1	0.27	0.024	0.06	0.98	2116	-
241187735	241190030	1	0.01	0	0.04	0.96	2295	-
241187735	241190072	1	0.27	0.024	0.06	0.98	2337	-
241187735	241190100	1	0	0	0.04	0.96	2365	-
241187735	241190109	1	0.03	0.001	0.04	0.97	2374	-
241187735	241190354	1	0.27	0.024	0.06	0.98	2619	-
241187735	241190416	1	0.81	0.103	0.12	0.99	2681	-
241187735	241190558	1	0.43	0.015	0.07	0.98	2823	-
241187735	241190572	1	0.02	0	0.04	0.97	2837	-
241187735	241190758	1	0.43	0.015	0.07	0.98	3023	-
241187735	241190994	1	0.01	0	0.04	0.96	3259	-
241187735	241191524	1	0.22	0.006	0.05	0.97	3789	-
241187735	241191689	1	0	0	0.04	0.96	3954	-
241187735	241191822	1	0.3	0.027	0.06	0.98	4087	-
241187735	241192465	1	0.3	0.027	0.06	0.98	4730	-
241187735	241192495	1	0	0	0.04	0.96	4760	-
241187735	241192560	1	0	0	0.04	0.96	4825	-
241187735	241192778	1	0	0	0.04	0.96	5043	-
241187735	241192916	1	0.13	0.003	0.04	0.97	5181	-
241187735	241193169	1	0.03	0.001	0.04	0.97	5434	-
241187735	241193200	1	0.22	0.006	0.05	0.97	5465	-
241187735	241193216	1	0.01	0	0.04	0.96	5481	-
241187735	241193415	1	0.02	0	0.04	0.97	5680	-
241187735	241193563	1	0.13	0.003	0.04	0.97	5828	-
241187735	241193939	1	0.22	0.006	0.05	0.97	6204	-
241187735	241194209	1	0.32	0.028	0.06	0.98	6474	-
241187735	241194400	1	0.28	0.026	0.06	0.98	6665	-
241187735	241194463	1	0.64	0.068	0.1	0.98	6728	-
241187735	241194640	1	0.12	0.003	0.04	0.97	6905	-
241187735	241194783	1	0.01	0	0.04	0.96	7048	-
241187735	241194877	1	0.13	0.003	0.04	0.97	7142	-
241187735	241195261	1	0.44	0.016	0.07	0.98	7526	-
241187735	241195387	1	0.02	0.001	0.04	0.97	7652	-
241187735	241195442	1	0.12	0.003	0.04	0.97	7707	-
241187735	241195551	1	0	0	0.04	0.96	7816	-
241187735	241195602	1	0.13	0.003	0.04	0.97	7867	-
241187735	241195617	1	0	0	0.04	0.96	7882	-
241187735	241195850	1	0.01	0	0.04	0.96	8115	-
241187735	241196084	1	0.01	0	0.04	0.96	8349	-
241187735	241196287	1	0.13	0.003	0.04	0.97	8552	-
241187735	241196333	1	0.32	0.028	0.06	0.98	8598	-
241187735	241196438	1	0	0	0.04	0.96	8703	-
241187735	241197161	1	0	0	0.04	0.96	9426	-
241187735	241197319	1	0.12	0.003	0.04	0.97	9584	-
241187735	241197957	1	0.12	0.003	0.04	0.97	10222	-
241187735	241198287	1	0.72	0.083	0.11	0.98	10552	-
241187735	241198650	1	0.32	0.028	0.06	0.98	10915	-
241187735	241198919	1	0.12	0.003	0.04	0.97	11184	-
241187735	241198930	1	0	0	0.04	0.96	11195	-
241187735	241199075	1	0.13	0.003	0.04	0.97	11340	-
241187735	241199497	1	0.58	0.058	0.09	0.98	11762	-
241187735	241199637	1	0.72	0.083	0.11	0.98	11902	-
241187735	241199687	1	0.01	0	0.04	0.96	11952	-
241187735	241200076	1	0.13	0.003	0.04	0.97	12341	-
241187735	241200278	1	0	0	0.04	0.96	12543	-
241187735	241200438	1	0.22	0.006	0.05	0.97	12703	-
241187735	241200504	1	0.01	0	0.04	0.96	12769	-
241187735	241201012	1	0.32	0.028	0.06	0.98	13277	-
241187735	241201370	1	0.32	0.028	0.06	0.98	13635	-
241187735	241201830	1	0.32	0.028	0.06	0.98	14095	-
241187735	241201894	1	0.02	0	0.04	0.97	14159	-
241187735	241201897	1	0.01	0	0.04	0.96	14162	-
241187735	241202304	1	0.14	0.016	0.04	0.97	14569	-
241187735	241203093	1	0.01	0	0.04	0.96	15358	-
241187735	241203506	1	0	0	0.04	0.96	15771	-
241187735	241203596	1	0.01	0	0.04	0.96	15861	-
241187735	241203597	1	0	0	0.04	0.96	15862	-
241187735	241203754	1	0.32	0.028	0.06	0.98	16019	-
241187735	241203887	1	0.14	0.003	0.04	0.97	16152	-
241187735	241204026	1	0.01	0	0.04	0.96	16291	-
241187735	241204326	1	0.11	0.014	0.04	0.97	16591	-
241187735	241204452	1	0.27	0.008	0.06	0.98	16717	-
241187735	241204594	1	0.02	0.001	0.04	0.97	16859	-
241187735	241205372	1	0.32	0.028	0.06	0.98	17637	-
241187735	241205413	1	0.19	0.005	0.05	0.97	17678	-
241187735	241205522	1	0	0	0.04	0.96	17787	-
241187735	241205535	1	0.22	0.006	0.05	0.97	17800	-
241187735	241207849	1	0.11	0.014	0.04	0.97	20114	-
241187735	241208030	1	0.18	0.005	0.05	0.97	20295	-
241187735	241208047	1	0.18	0.005	0.05	0.97	20312	-
241187735	241208185	1	0.18	0.005	0.05	0.97	20450	-
241187735	241208357	1	0	0	0.04	0.96	20622	-
241187735	241208361	1	0	0	0.04	0.96	20626	-
241187735	241208509	1	0.18	0.005	0.05	0.97	20774	-
241187735	241208586	1	0	0	0.04	0.96	20851	-
241187735	241208854	1	0.02	0	0.04	0.97	21119	-
241187735	241208864	1	0.02	0	0.04	0.97	21129	-
241187735	241208876	1	0	0	0.04	0.96	21141	-
241187735	241208916	1	0.13	0.003	0.04	0.97	21181	-
241187735	241208920	1	0.13	0.003	0.04	0.97	21185	-
241187735	241208924	1	0.14	0.003	0.04	0.97	21189	-
241187735	241208931	1	0	0	0.04	0.96	21196	-
241187735	241208932	1	0.02	0	0.04	0.97	21197	-
241187735	241208940	1	0.01	0	0.04	0.97	21205	-
241187735	241208965	1	0.3	0.027	0.06	0.98	21230	-
241187735	241208966	1	0	0	0.04	0.96	21231	-
241187735	241208975	1	0.25	0.023	0.05	0.98	21240	-
241187735	241208989	1	0.04	0.011	0.04	0.97	21254	-
241187735	241209348	1	0	0	0.04	0.96	21613	-
241187735	241209461	1	0	0	0.04	0.96	21726	-
241187735	241209507	1	0	0	0.04	0.96	21772	-
241187735	241209595	1	0.35	0.031	0.06	0.98	21860	-
241187735	241209764	1	0.02	0	0.04	0.97	22029	-
241187735	241209826	1	0.02	0	0.04	0.97	22091	-
241187735	241210290	1	0	0	0.04	0.96	22555	-
241187735	241210463	1	0.01	0	0.04	0.96	22728	-
241187735	241210676	1	0.04	0.001	0.04	0.97	22941	-
241187735	241210863	1	0	0	0.04	0.96	23128	-
241187735	241210889	1	0	0	0.04	0.96	23154	-
241187735	241211136	1	0.12	0.015	0.04	0.97	23401	-
241187735	241211273	1	0	0	0	0	23538	-
241187735	241211643	1	0.33	0.03	0.06	0.98	23908	-
241187735	241211673	1	0.09	0.002	0.04	0.97	23938	-
241187735	241212170	1	0.35	0.031	0.06	0.98	24435	-
241187735	241212333	1	0.45	0.041	0.07	0.98	24598	-
241187735	241212359	1	0	0	0.04	0.96	24624	-
241187735	241212376	1	0.07	0.002	0.04	0.97	24641	-
241187735	241212913	1	0	0	0.04	0.96	25178	-
241187735	241213090	1	0	0	0.04	0.96	25355	-
241187735	241213471	1	0.37	0.012	0.07	0.98	25736	-
241187735	241213603	1	0	0	0.04	0.96	25868	-
241187735	241214256	1	0.45	0.041	0.07	0.98	26521	-
241187735	241214270	1	0	0	0.04	0.96	26535	-
241187735	241214362	1	0	0	0.04	0.96	26627	-
241187735	241214600	1	0.38	0.013	0.07	0.98	26865	-
241187735	241215319	1	0	0	0.04	0.96	27584	-
241187735	241215434	1	0.37	0.012	0.07	0.98	27699	-
241187735	241215515	1	0.38	0.013	0.07	0.98	27780	-
241187735	241215892	1	0.09	0.002	0.04	0.97	28157	-
241187735	241216471	1	0	0	0.04	0.96	28736	-
241187735	241216484	1	0.45	0.041	0.07	0.98	28749	-
241187735	241216570	1	0	0	0.04	0.96	28835	-
241187735	241216894	1	0	0	0.04	0.96	29159	-
241187735	241217058	1	0.01	0	0.04	0.96	29323	-
241187735	241217388	1	0.38	0.013	0.07	0.98	29653	-
241187735	241217672	1	0.07	0.002	0.04	0.97	29937	-
241187735	241217674	1	0.02	0	0.04	0.97	29939	-
241187735	I740L	1	0	0	0.04	0.96	30034	-
241187735	241217826	1	0.08	0.002	0.04	0.97	30091	-
241187735	241218198	1	0	0	0.04	0.96	30463	-
241187735	241218277	1	0	0	0.04	0.96	30542	-
241187735	241218325	1	0	0	0.04	0.96	30590	-
241187735	241218361	1	0	0	0.04	0.96	30626	-
241187735	241218512	1	0.45	0.041	0.07	0.98	30777	-
241187735	241218743	1	0	0	0.04	0.96	31008	-
241187735	241218936	1	0	0	0.04	0.96	31201	-
241187735	241219438	1	0.01	0	0.04	0.96	31703	-
241187735	241219851	1	0.36	0.012	0.06	0.98	32116	-
241187735	241220323	1	0	0	0.04	0.96	32588	-
241187735	241220560	1	0.33	0.03	0.06	0.98	32825	-
241187735	241220842	1	0	0	0.04	0.96	33107	-
241187735	241221548	1	0.02	0	0.04	0.97	33813	-
241187735	241221900	1	0.02	0.001	0.04	0.97	34165	-
241187735	241221956	1	0	0	0.04	0.96	34221	-
241187735	241222051	1	0	0	0.04	0.96	34316	-
241187735	241222120	1	0	0	0.04	0.96	34385	-
241187735	241222584	1	0.08	0.002	0.04	0.97	34849	-
241187735	241222769	1	0	0	0.04	0.96	35034	-
241187735	241222776	1	0.23	0.021	0.05	0.97	35041	-
241187735	241223192	1	0.01	0	0.04	0.96	35457	-
241187735	241223317	1	0	0	0.04	0.96	35582	-
241187735	241223399	1	0.03	0.001	0.04	0.97	35664	-
241187735	241223944	1	0.12	0.003	0.04	0.97	36209	-
241187735	241224046	1	0.02	0.001	0.04	0.97	36311	-
241187735	241224123	1	1.09	0.193	0.16	0.99	36388	-
241187735	241224319	1	0.02	0.001	0.04	0.97	36584	-
241187735	241224412	1	0.35	0.031	0.06	0.98	36677	-
241187735	241224430	1	0	0	0.04	0.96	36695	-
241187735	241224537	1	0.01	0	0.04	0.96	36802	-
241187735	241225147	1	0.11	0.003	0.04	0.97	37412	-
241187735	241225394	1	0.93	0.135	0.14	0.99	37659	-
241187735	241225797	1	0.14	0.004	0.04	0.97	38062	-
241187735	241225924	1	0	0	0.04	0.96	38189	-
241187735	241226286	1	0.13	0.003	0.04	0.97	38551	-
241187735	241226368	1	0.47	0.044	0.08	0.98	38633	-
241187735	241226517	1	0.19	0.019	0.05	0.97	38782	-
241187735	241226626	1	0	0	0.04	0.96	38891	-
241187735	241226757	1	0	0	0.04	0.96	39022	-
241187735	241226797	1	0.19	0.019	0.05	0.97	39062	-
241187735	241227094	1	0	0	0.04	0.96	39359	-
241187735	241227135	1	0.43	0.039	0.07	0.98	39400	-
241187735	241227153	1	0	0	0.04	0.96	39418	-
241187735	241227618	1	0	0	0.04	0.96	39883	-
241187735	241227685	1	0	0	0.04	0.96	39950	-
241187735	241227748	1	0	0	0.04	0.96	40013	-
241187735	241227922	1	0.19	0.019	0.05	0.97	40187	-
241187735	241228073	1	0	0	0.04	0.96	40338	-
241187735	241229040	1	0	0	0.04	0.96	41305	-
241187735	241229073	1	0.03	0.001	0.04	0.97	41338	-
241187735	241229103	1	0.05	0.001	0.04	0.97	41368	-
241187735	241229552	1	0.01	0	0.04	0.96	41817	-
241187735	241229561	1	0.19	0.019	0.05	0.97	41826	-
241187735	241229678	1	0	0	0.04	0.96	41943	-
241187735	241229747	1	0.04	0.001	0.04	0.97	42012	-
241187735	241230153	1	0	0	0.04	0.96	42418	-
241187735	241231324	1	0	0	0.04	0.96	43589	-
241187735	241231816	1	0	0	0.04	0.96	44081	-
241187735	241232432	1	0	0	0.04	0.96	44697	-
241187735	241233078	1	0.52	0.05	0.08	0.98	45343	-
241187735	241233571	1	0	0	0.04	0.96	45836	-
241187735	241233832	1	0	0	0.04	0.96	46097	-
241187735	241233983	1	0	0	0.04	0.96	46248	-
241187735	241234216	1	0	0	0.04	0.96	46481	-
241187735	241234467	1	0.03	0.001	0.04	0.97	46732	-
241187735	241234501	1	0.25	0.007	0.05	0.98	46766	-
241187735	241234663	1	0.02	0	0.04	0.97	46928	-
241187735	241235875	1	0	0	0.04	0.96	48140	-
241187735	241235892	1	0.47	0.044	0.08	0.98	48157	-
241187735	241235916	1	0.35	0.031	0.06	0.98	48181	-
241187735	241236006	1	0	0	0.04	0.96	48271	-
241187735	241236288	1	0.03	0.001	0.04	0.97	48553	-
241187735	241236302	1	0	0	0.04	0.96	48567	-
241187735	241236331	1	0.27	0.024	0.06	0.98	48596	-
241187735	241236604	1	0.03	0.01	0.04	0.97	48869	-
241187735	241236773	1	0.04	0.001	0.04	0.97	49038	-
241187735	241236868	1	0	0	0.04	0.96	49133	-
241187735	241237014	1	0.33	0.01	0.06	0.98	49279	-
241187735	241237134	1	0.47	0.044	0.08	0.98	49399	-
241187735	241237172	1	0.02	0	0.04	0.97	49437	-
241187735	241237291	1	0.13	0.003	0.04	0.97	49556	-
241187735	241237850	1	0.5	0.047	0.08	0.98	50115	-
241187735	241238150	1	0.1	0.014	0.04	0.97	50415	-
241187735	241238199	1	0	0	0.04	0.96	50464	-
241187735	241238261	1	0.03	0.001	0.04	0.97	50526	-
241187735	241238739	1	0	0	0.04	0.96	51004	-
241187735	241239719	1	0.13	0.003	0.04	0.97	51984	-
241187735	241240391	1	2.17	1	0.27	1	52656	-
241187735	241241342	1	0.05	0.001	0.04	0.97	53607	-
241187735	241241440	1	0.02	0	0.04	0.97	53705	-
241187870	241187919	0.196	0.08	0.011	0.02	0.63	49	26.86
241187870	241189001	1	2.8	0.196	0.51	1	1131	-
241187870	241189032	1	2.8	0.196	0.51	1	1162	-
241187870	241189128	1	3.01	0.203	0.54	1	1258	-
241187870	241189287	1	0.12	0.003	0.04	0.97	1417	-
241187870	241189299	1	1.66	0.066	0.3	1	1429	-
241187870	241189349	0.324	0.27	0.021	0.03	0.68	1479	-
241187870	241189515	1	2.56	0.137	0.47	1	1645	-
241187870	241189851	0.707	5.73	0.395	0.49	0.84	1981	-
241187870	241190030	1	0.23	0.005	0.05	0.98	2160	-
241187870	241190072	0.645	4.67	0.329	0.42	0.8	2202	-
241187870	241190100	1	0.12	0.003	0.04	0.97	2230	-
241187870	241190109	1	0.53	0.02	0.08	0.98	2239	-
241187870	241190354	0.705	5.44	0.393	0.49	0.84	2484	-
241187870	241190416	0.655	1.55	0.124	0.23	0.87	2546	-
241187870	241190558	0.704	3.78	0.25	0.43	0.86	2688	-
241187870	241190572	1	0.29	0.014	0.06	0.98	2702	-
241187870	241190758	0.39	1.08	0.079	0.1	0.62	2888	-
241187870	241190994	1	0.23	0.005	0.05	0.98	3124	-
241187870	241191524	0.356	0.34	0.026	0.04	0.7	3654	-
241187870	241191689	1	0.12	0.003	0.04	0.97	3819	-
241187870	241191822	0.719	6.39	0.447	0.52	0.85	3952	-
241187870	241192465	0.719	6.39	0.447	0.52	0.85	4595	-
241187870	241192495	1	0.12	0.003	0.04	0.97	4625	-
241187870	241192560	1	0.12	0.003	0.04	0.97	4690	-
241187870	241192778	1	0.12	0.003	0.04	0.97	4908	-
241187870	241192916	1	2.28	0.101	0.42	1	5046	-
241187870	241193169	1	3.74	0.254	0.57	1	5299	-
241187870	241193200	0.379	0.41	0.028	0.05	0.71	5330	-
241187870	241193216	1	0.23	0.005	0.05	0.98	5346	-
241187870	241193415	1	2.44	0.155	0.41	1	5545	-
241187870	241193563	1	2.14	0.106	0.39	1	5693	-
241187870	241193939	0.324	0.27	0.021	0.03	0.68	6069	-
241187870	241194209	0.667	5.68	0.404	0.46	0.8	6339	-
241187870	241194400	0.651	4.79	0.35	0.43	0.8	6530	-
241187870	241194463	1	0.4	0.04	0.07	0.98	6593	-
241187870	241194640	1	2.12	0.096	0.39	1	6770	-
241187870	241194783	1	0.23	0.005	0.05	0.98	6913	-
241187870	241194877	1	2.44	0.106	0.45	1	7007	-
241187870	241195261	0.631	2.97	0.208	0.34	0.81	7391	-
241187870	241195387	1	0.41	0.017	0.07	0.98	7517	-
241187870	241195442	1	2.12	0.096	0.39	1	7572	-
241187870	241195551	1	0.12	0.003	0.04	0.97	7681	-
241187870	241195602	1	2.44	0.106	0.45	1	7732	-
241187870	241195617	1	0.12	0.003	0.04	0.97	7747	-
241187870	241195850	1	0.69	0.06	0.11	0.99	7980	-
241187870	241196084	1	0.69	0.06	0.11	0.99	8214	-
241187870	241196287	1	2.44	0.106	0.45	1	8417	-
241187870	241196333	0.667	5.68	0.404	0.46	0.8	8463	-
241187870	241196438	1	0.12	0.003	0.04	0.97	8568	-
241187870	241197161	1	0.12	0.003	0.04	0.97	9291	-
241187870	241197319	1	2.12	0.096	0.39	1	9449	-
241187870	241197957	1	2.12	0.096	0.39	1	10087	-
241187870	241198287	0.843	0.14	0.023	0.05	0.97	10417	-
241187870	241198650	0.667	5.68	0.404	0.46	0.8	10780	-
241187870	241198919	1	2.12	0.096	0.39	1	11049	-
241187870	241198930	1	0.12	0.003	0.04	0.97	11060	-
241187870	241199075	1	2.44	0.106	0.45	1	11205	-
241187870	241199497	0.805	4.59	0.332	0.52	0.93	11627	-
241187870	241199637	0.843	0.14	0.023	0.05	0.97	11767	-
241187870	241199687	0.069	0	0	0.02	0.82	11817	-
241187870	241200076	1	2.44	0.106	0.45	1	12206	-
241187870	241200278	1	0.34	0.03	0.06	0.98	12408	-
241187870	241200438	0.324	0.27	0.021	0.03	0.68	12568	-
241187870	241200504	1	0.23	0.005	0.05	0.98	12634	-
241187870	241201012	0.667	5.68	0.404	0.46	0.8	13142	-
[truncated: 28,137 more rows]
