# Supplementary material for: ANO7 African-ancestral genomic diversity and advanced prostate cancer
Source: Prostate Cancer Prostatic Dis. 2023 Sep 25;27(3):558–65. doi: 10.1038/s41391-023-00722-x (PMC11319200; doi:10.1038/s41391-023-00722-x)
Supplement: Supplementary file 3 — Supplementary Table S8 [file 41391_2023_722_MOESM3_ESM.xlsx]

## Sheet: TableS8_sample
TableS8. Information of patients included in WGS data
sample	ISUP_GG	ethnicity	PCa	PSA	Age
6068	5	European	high	31.8	58
10651	5	European	high	6.8	68
10734	4	European	high	6.1	66
10764	4	European	high	8.6	58
11099	5	European	high	9.9	70
11114	5	European	high	7.8	70
11119	5	European	high	8	67
11129	5	European	high	3.7	63
11141	5	European	high	13	55
11265	5	European	high	11.3	67
11532	5	European	high	7.7	69
11590	5	European	high	15.1	61
11830	5	European	high	3.5	60
11874	5	European	high	5.6	65
11926	5	European	high	16	57
12103	4	European	high	8.5	67
12571	4	European	high	10.35	67
12596	5	European	high	6.3	64
13019	5	European	high	15.2	69
13518	5	European	high	7.2	70
14261	4	European	high	14	69
14365	5	European	high	7.2	61
14862	5	European	high	12.4	64
14919	5	European	high	17	67
15126	5	European	high	4.67	51
15178	4	European	high	6.7	61
16000	5	European	high	9.43	54
16004	5	European	high	12	57
16176	5	European	high	8.5	64
16263	5	European	high	4.81	63
16311	5	European	high	16.5	62
16599	5	European	high	7.7	67
16677	5	European	high	6.9	65
16995	4	European	high	8.1	50
17135	5	European	high	7.79	63
17212	5	European	high	4.95	62
17392	5	European	high	3.5	53
17827	5	European	high	9.8	68
18210	5	European	high	18.584	69
10738-1042949	1	European	low	8.6	59
11452-1056021	1	European	low	11	67
12543-1081384	5	European	high	18.6	52
13104-1095757	5	European	high	4.7	56
13179-1096899	5	European	high	8.4	59
15917-1147612	5	European	high	4.38	54
5060-1034766	1	European	low	3.5	55
5287-1079625	5	European	high	4.3	54
5545-1079775	4	European	high	5	59
5656-1034950	1	European	low	5.6	65
5684-1079906	5	European	high	5.7	60
5902-1035059	1	European	low	6.7	46
5958-1040497	1	European	low	7.3	54
6359-1050886	1	European	low	8.5	55
KAL0004	4	African	high	30.57	70
KAL0013	5	African	high	47.15	70
KAL0022	5	African	high	46	68
KAL0043	5	African	high	2736	80
KAL0054	1	African	low	42.93	64
KAL0072	1	African	low	NA	64
KAL0074	1	African	low	18.57	67
KAL0078	1	African	low	15.9	60
KAL0091	1	African	low	182	70
KAL0101	1	African	low	32.39	71
KAL0104	4	European	high	16.41	72
KAL0106	5	African	high	1343.55	55
KAL053	3	African	high	9.09	45
KAL070	1	African	low	66.31	63
N0001	4	African	high	22.9	75
N0002	4	African	high	193.46	76
N0007	5	African	high	NA	78
N0010	5	African	high	NA	NA
N0015	4	African	high	NA	69
N0048	5	African	high	83.34	70
N0053	4	African	high	31.5	71
N0056	5	African	high	153	70
N0059	5	African	high	153	79
N0061	4	African	high	100	71
N0067	4	African	high	1580	69
N0077	4	African	high	49.3	70
N0078	5	African	high	1500	68
N0081	5	African	high	123	62
N0084	4	African	high	591	65
N0085	4	African	high	137	74
N0087	4	European	high	12	63
N0088	4	African	high	195.5	78
SMU019	2	African	low	12.87	65
SMU027	5	African	high	88.06	68
SMU029	1	African	low	19.95	61
SMU030	1	African	low	193.66	68
SMU032	2	African	low	50	67
SMU039	2	African	low	27.41	63
SMU041	2	African	low	78	64
SMU050	4	African	high	831.95	64
SMU061	3	African	high	12.09	65
SMU062	2	African	low	28	60
SMU064	3	African	high	13.68	70
SMU068	4	African	high	64	71
SMU076	2	African	low	23.97	64
SMU079	2	African	low	21.58	65
SMU080	4	African	high	23.31	64
SMU083	3	African	high	40.5	86
SMU087	4	African	high	94	59
SMU089	3	African	high	18.38	51
SMU091	1	African	low	117.8	77
SMU094	4	African	high	15	64
SMU097	1	African	low	37.07	60
SMU098	3	African	high	25.42	66
SMU100	3	African	high	23.91	56
SMU101	3	African	high	4.28	70
SMU104	4	African	high	52.5	76
SMU106	1	African	low	43.93	65
SMU107	1	African	low	53.1	70
SMU109	4	African	high	51	75
SMU111	4	African	high	583	62
SMU132	4	African	high	149.76	73
SMU141	1	African	low	8.2	56
SMU142	1	African	low	100	59
SMU157	4	African	high	33.5	64
SMU161	4	African	high	432	66
SMU167	4	African	high	35.69	74
SMU177	2	African	low	7	54
SMU183	4	African	high	81.86	68
SMU195	4	African	high	250	72
SMU196	1	African	low	9.46	47
SMU200	1	African	low	62.38	53
TSH001	5	African	high	42.96	68
TSH003	2	African	low	41	76
TSH005	4	African	high	100	56
TSH008	5	African	high	37.1	89
TSH012	4	African	high	50	83
UP2004	5	African	high	100	70
UP2035	5	African	high	680	70
UP2039	3	African	high	319	71
UP2048	5	African	high	8.21	59
UP2049	5	African	high	250	74
UP2050	5	African	high	581	65
UP2089	5	African	high	183	55
UP2092	2	African	low	14	70
UP2093	5	African	high	80	73
UP2099	4	African	high	100	76
UP2100	4	African	high	100	70
UP2101	5	African	high	75	57
UP2103	5	African	high	100	69
UP2109	4	African	high	10	63
UP2113	4	African	high	123	88
UP2115	4	African	high	21	56
UP2116	5	African	high	65	99
UP2117	5	African	high	433	68
UP2123	5	European	high	8.2	64
UP2133	4	African	high	100	58
UP2142	5	African	high	625	73
UP2153	3	European	high	11.3	64
UP2159	4	African	high	11.9	68
UP2187	4	African	high	156	65
UP2197	4	African	high	37.8	58
UP2213	5	African	high	25.8	67
UP2264	4	African	high	28	68
UP2267	4	African	high	4841	67
UP2317	4	African	high	18.36	59
UP2330	5	African	high	52.2	58
UP2351	5	African	high	92	66
UP2360	4	African	high	8.1	61
UP2370	4	African	high	1948	62
UP2372	5	African	high	37.4	69
UP2380	4	African	high	134	69
UP2396	5	African	high	26.8	72
